# Supplementary material for: Personalized treatment in HPV+ oropharynx cancer using genomic adjusted radiation dose
Source: J Clin Invest. 2025 Sep 25;135(19):e194073. doi: 10.1172/JCI194073 (PMC12483556; doi:10.1172/JCI194073)
Supplement: Supporting data values [file jci-135-194073-s150.xlsx]

## Sheet: Figure 1A
EQD2	GARD	isStandardRTDose
70	31.8919	TRUE
70.6596	32.3116	TRUE
69.9	35.0448	TRUE
51.51	20.5113	FALSE
70	34.3182	TRUE
70.7	45.5795	TRUE
70.7	28.8153	TRUE
70.6596	32.7831	TRUE
70.7	29.0128	TRUE
70	44.7242	TRUE
70.599	40.3188	TRUE
70.599	25.3759	TRUE
70.6596	32.0724	TRUE
70.7	33.5316	TRUE
70	30.8369	TRUE
70	50.9621	TRUE
70.6596	44.2779	TRUE
70.6596	25.8565	TRUE
70.6596	42.6901	TRUE
70.7	32.2078	TRUE
70	59.0776	TRUE
70.6596	44.2027	TRUE
70	45.345	TRUE
70.6596	58.0097	TRUE
70.6596	31.3619	TRUE
70.7	34.0528	TRUE
70.6596	50.4465	TRUE
74	59.7446	FALSE
72	38.2535	FALSE
70.6596	33.9497	TRUE
70.6596	42.6904	TRUE
70.7	31.3636	TRUE
70.7	34.2293	TRUE
70.7	47.0958	TRUE
70.6596	42.4071	TRUE
70.6596	39.5892	TRUE
70.6596	29.9163	TRUE
70.1344	19.6943	TRUE
70.6596	64.6145	TRUE
68	37.761	FALSE
70	44.9554	TRUE
68	35.2938	FALSE
70.6596	36.838	TRUE
70	26.7899	TRUE
70.6596	38.7682	TRUE
70.6596	37.6118	TRUE
70.7	37.5015	TRUE
70.7	39.0648	TRUE
70	31.6339	TRUE
70.7	51.604	TRUE
66	34.452	FALSE
70	30.5612	TRUE
70.902	41.7331	TRUE
70.6596	47.1621	TRUE
70.6596	42.9618	TRUE
70.6596	43.0764	TRUE
70.7	47.6	TRUE
70	43.7301	TRUE
70.7	36.0426	TRUE
70.6596	39.63	TRUE
70.6596	33.1287	TRUE
70.6596	45.5039	TRUE
70	54.5333	TRUE
68	41.9739	FALSE
70	37.6492	TRUE
68	42.2398	FALSE
70	47.4178	TRUE
68	33.1185	FALSE
70	41.2575	TRUE
70	33.5537	TRUE
70.7	66.1024	TRUE
70.7	36.3529	TRUE
70.6596	39.1793	TRUE
70.6596	34.9345	TRUE
70.6596	48.1378	TRUE
70.6596	22.9666	TRUE
70	26.2213	TRUE
70	26.2204	TRUE
70	45.5204	TRUE
70	46.276	TRUE
70	54.8042	TRUE
70	51.1947	TRUE
70	38.6058	TRUE
70	32.1876	TRUE
70	30.6224	TRUE
70	36.7394	TRUE
70	28.6488	TRUE
70	41.1605	TRUE
70	42.0649	TRUE
70	46.7971	TRUE
70	46.4564	TRUE
70	61.6835	TRUE
70	55.5669	TRUE
70	35.2504	TRUE
70	52.8718	TRUE
70	47.7834	TRUE
70.7	41.7331	TRUE
70	24.1622	TRUE
70	48.8768	TRUE
70	44.5314	TRUE
70	62.4374	TRUE
70	41.0462	TRUE
70	57.9848	TRUE
70	45.9526	TRUE
70	42.1571	TRUE
70	50.918	TRUE
70	34.0137	TRUE
70	48.8768	TRUE
70	39.7352	TRUE
68	37.8861	FALSE
70	34.0926	TRUE
70	59.7696	TRUE
68	36.778	FALSE
70	23.4424	TRUE
70	39.9917	TRUE
70	30.8234	TRUE
70	32.7607	TRUE
68	39.3625	FALSE
70.7	40.1816	TRUE
70.6596	36.2243	TRUE
70.599	47.4283	TRUE
68	26.9316	FALSE
71.6595	47.4613	FALSE
70	23.1069	TRUE
70.6596	40.8789	TRUE
68	28.4992	FALSE
70	45.5901	TRUE
70	34.002	TRUE
70	25.2875	TRUE
70	31.5165	TRUE
70	40.1778	TRUE
70	35.0943	TRUE
70	25.2621	TRUE
70.725	34.8679	TRUE
70	59.2852	TRUE
70	34.7729	TRUE
70	39.163	TRUE
70.6596	25.9356	TRUE
70	26.1472	TRUE
70	32.5684	TRUE
70	36.6094	TRUE
70	34.7729	TRUE
70	32.8055	TRUE
70	31.8716	TRUE
68	50.2177	FALSE
70	55.0377	TRUE
68	15.4389	FALSE
70	27.3413	TRUE
70	37.0991	TRUE
70	29.7153	TRUE
70	33.9315	TRUE
70	44.2586	TRUE
70.6596	41.7103	TRUE
70.6596	43.2938	TRUE
70.6596	43.1054	TRUE
70.7	50.6674	TRUE
70	44.2567	TRUE
70	39.9361	TRUE
70	42.4898	TRUE
70	35.6839	TRUE
70	32.6651	TRUE
70	48.1637	TRUE
70	44.7012	TRUE
70	34.8903	TRUE
70.6596	40.3418	TRUE
70.6596	37.8399	TRUE
70.6596	38.6544	TRUE
70.7	48.1525	TRUE
70	39.5967	TRUE
70.7	31.8347	TRUE
70	32.8198	TRUE
70.6596	49.7784	TRUE
70	44.4781	TRUE
70	37.7707	TRUE
70	42.3261	TRUE
70	36.3897	TRUE
70	39.881	TRUE
70	31.0287	TRUE
70	30.7893	TRUE
70	40.7022	TRUE
69	26.6169	TRUE
70	21.5015	TRUE
70	34.1065	TRUE
70	34.8643	TRUE
70	71.7044	TRUE
70	44.5749	TRUE
70	28.4602	TRUE
70	49.3201	TRUE
70	50.0409	TRUE
70.7	45.9838	TRUE
70.6596	47.059	TRUE

## Sheet: Figure 1B
GARD
31.8919
32.3116
35.0448
34.3182
45.5795
28.8153
32.7831
29.0128
44.7242
40.3188
25.3759
32.0724
33.5316
30.8369
50.9621
44.2779
25.8565
42.6901
32.2078
59.0776
44.2027
45.345
58.0097
31.3619
34.0528
50.4465
33.9497
42.6904
31.3636
34.2293
47.0958
42.4071
39.5892
29.9163
19.6943
64.6145
44.9554
36.838
26.7899
38.7682
37.6118
37.5015
39.0648
31.6339
51.604
30.5612
41.7331
47.1621
42.9618
43.0764
47.6
43.7301
36.0426
39.63
33.1287
45.5039
54.5333
37.6492
47.4178
41.2575
33.5537
66.1024
36.3529
39.1793
34.9345
48.1378
22.9666
26.2213
26.2204
45.5204
46.276
54.8042
51.1947
38.6058
32.1876
30.6224
36.7394
28.6488
41.1605
42.0649
46.7971
46.4564
61.6835
55.5669
35.2504
52.8718
47.7834
41.7331
24.1622
48.8768
44.5314
62.4374
41.0462
57.9848
45.9526
42.1571
50.918
34.0137
48.8768
39.7352
34.0926
59.7696
23.4424
39.9917
30.8234
32.7607
40.1816
36.2243
47.4283
23.1069
40.8789
45.5901
34.002
25.2875
31.5165
40.1778
35.0943
25.2621
34.8679
59.2852
34.7729
39.163
25.9356
26.1472
32.5684
36.6094
34.7729
32.8055
31.8716
55.0377
27.3413
37.0991
29.7153
33.9315
44.2586
41.7103
43.2938
43.1054
50.6674
44.2567
39.9361
42.4898
35.6839
32.6651
48.1637
44.7012
34.8903
40.3418
37.8399
38.6544
48.1525
39.5967
31.8347
32.8198
49.7784
44.4781
37.7707
42.3261
36.3897
39.881
31.0287
30.7893
40.7022
26.6169
21.5015
34.1065
34.8643
71.7044
44.5749
28.4602
49.3201
50.0409
45.9838
47.059

## Sheet: Figure 2A
OS_censor_60	GARD
40.789473680000000399559+	31.8919
29.703947370000001626522+	32.3116
27.993421049999998473368+	35.0448
34.671052629999998373478	20.5113
60.000000000000000000000+	34.3182
43.322368419999996547176+	45.5795
60.000000000000000000000+	28.8153
60.000000000000000000000+	32.7831
48.585526319999999600441+	29.0128
60.000000000000000000000+	44.7242
36.118421050000002026081+	40.3188
60.000000000000000000000+	25.3759
44.013157890000002225861+	32.0724
46.348684210000001826302+	33.5316
40.263157890000002225861+	30.8369
60.000000000000000000000+	50.9621
50.000000000000000000000+	44.2779
36.842105259999996746956+	25.8565
60.000000000000000000000+	42.6901
17.434210530000001426743	32.2078
60.000000000000000000000+	59.0776
60.000000000000000000000+	44.2027
60.000000000000000000000+	45.345
60.000000000000000000000+	58.0097
60.000000000000000000000+	31.3619
60.000000000000000000000+	34.0528
56.118421050000002026081+	50.4465
53.914473680000000399559	59.7446
60.000000000000000000000+	38.2535
26.480263159999999800220+	33.9497
25.723684209999998273588+	42.6904
60.000000000000000000000+	31.3636
41.184210530000001426743+	34.2293
27.894736840000000199780+	47.0958
29.013157889999998673147+	42.4071
25.921052629999998373478+	39.5892
30.559210530000001426743+	29.9163
14.309210529999999650386	19.6943
25.427631579999999900110+	64.6145
41.184210530000001426743+	37.761
60.000000000000000000000+	44.9554
60.000000000000000000000+	35.2938
22.302631579999999900110+	36.838
57.138157890000002225861+	26.7899
31.019736840000000199780+	38.7682
33.421052629999998373478+	37.6118
25.098684209999998273588+	37.5015
58.289473680000000399559+	39.0648
58.980263159999999800220+	31.6339
34.210526319999999600441+	51.604
51.677631580000003452824+	34.452
32.828947370000001626522+	30.5612
60.000000000000000000000+	41.7331
37.500000000000000000000+	47.1621
27.203947370000001626522+	42.9618
28.519736840000000199780+	43.0764
40.065789469999998573257+	47.6
60.000000000000000000000+	43.7301
52.401315789999998173698+	36.0426
60.000000000000000000000+	39.63
25.263157889999998673147+	33.1287
30.625000000000000000000+	45.5039
38.092105259999996746956+	54.5333
48.125000000000000000000	41.9739
44.736842109999997774139+	37.6492
48.618421050000002026081+	42.2398
34.769736840000000199780+	47.4178
51.842105259999996746956+	33.1185
5.065789473999999792397	41.2575
39.671052629999998373478+	33.5537
46.644736840000000199780+	66.1024
23.651315790000001726412+	36.3529
23.848684209999998273588+	39.1793
27.401315790000001726412+	34.9345
37.993421050000002026081+	48.1378
25.690789469999998573257+	22.9666
60.000000000000000000000+	26.2213
60.000000000000000000000+	26.2204
60.000000000000000000000+	45.5204
60.000000000000000000000+	46.276
60.000000000000000000000+	54.8042
30.032894739999999700331+	51.1947
51.250000000000000000000	38.6058
34.177631580000003452824+	32.1876
37.927631580000003452824+	30.6224
38.092105259999996746956+	36.7394
39.638157890000002225861+	28.6488
38.059210530000001426743+	41.1605
42.401315789999998173698+	42.0649
38.256578949999997973919+	46.7971
39.868421050000002026081+	46.4564
45.328947370000001626522+	61.6835
46.282894740000003253044+	55.5669
45.000000000000000000000+	35.2504
48.552631580000003452824+	52.8718
47.269736840000000199780+	47.7834
30.723684209999998273588	41.7331
52.861842109999997774139+	24.1622
51.414473680000000399559+	48.8768
49.144736840000000199780+	44.5314
57.171052629999998373478+	62.4374
32.434210530000001426743+	41.0462
60.000000000000000000000+	57.9848
59.901315789999998173698+	45.9526
58.914473680000000399559+	42.1571
60.000000000000000000000+	50.918
60.000000000000000000000+	34.0137
60.000000000000000000000+	48.8768
60.000000000000000000000+	39.7352
60.000000000000000000000+	37.8861
45.263157890000002225861+	34.0926
40.986842109999997774139+	59.7696
46.282894740000003253044+	36.778
39.835526319999999600441+	23.4424
35.460526319999999600441+	39.9917
25.986842110000001326853+	30.8234
33.026315789999998173698+	32.7607
25.000000000000000000000+	39.3625
60.000000000000000000000+	40.1816
38.256578949999997973919+	36.2243
40.427631580000003452824+	47.4283
29.736842110000001326853+	26.9316
28.092105260000000299669+	47.4613
54.243421050000002026081+	23.1069
23.980263159999999800220+	40.8789
32.861842109999997774139+	28.4992
36.019736840000000199780+	45.5901
42.138157890000002225861+	34.002
16.217105260000000299669	25.2875
60.000000000000000000000+	31.5165
60.000000000000000000000+	40.1778
53.157894740000003253044+	35.0943
60.000000000000000000000+	25.2621
53.881578949999997973919+	34.8679
60.000000000000000000000+	59.2852
58.552631580000003452824+	34.7729
25.493421049999998473368+	39.163
35.822368419999996547176+	25.9356
43.289473680000000399559+	26.1472
18.881578950000001526632	32.5684
33.486842109999997774139+	36.6094
26.184210530000001426743	34.7729
32.236842109999997774139+	32.8055
32.138157890000002225861+	31.8716
32.598684210000001826302+	50.2177
33.355263159999999800220+	55.0377
26.809210530000001426743+	15.4389
43.881578949999997973919+	27.3413
25.921052629999998373478+	37.0991
22.171052629999998373478+	29.7153
60.000000000000000000000+	33.9315
60.000000000000000000000+	44.2586
27.730263159999999800220+	41.7103
22.861842110000001326853+	43.2938
19.375000000000000000000+	43.1054
60.000000000000000000000+	50.6674
60.000000000000000000000+	44.2567
60.000000000000000000000+	39.9361
60.000000000000000000000+	42.4898
35.460526319999999600441+	35.6839
60.000000000000000000000+	32.6651
51.677631580000003452824+	48.1637
60.000000000000000000000+	44.7012
35.296052629999998373478+	34.8903
34.243421050000002026081+	40.3418
17.730263159999999800220+	37.8399
35.592105259999996746956+	38.6544
54.210526319999999600441+	48.1525
60.000000000000000000000+	39.5967
28.388157889999998673147	31.8347
40.361842109999997774139+	32.8198
20.000000000000000000000+	49.7784
60.000000000000000000000+	44.4781
55.756578949999997973919	37.7707
59.473684210000001826302+	42.3261
55.953947370000001626522+	36.3897
60.000000000000000000000+	39.881
51.381578949999997973919+	31.0287
55.986842109999997774139+	30.7893
37.532894740000003253044	40.7022
52.927631580000003452824+	26.6169
60.000000000000000000000+	21.5015
45.131578949999997973919	34.1065
60.000000000000000000000+	34.8643
41.315789469999998573257+	71.7044
58.947368419999996547176+	44.5749
31.809210530000001426743	28.4602
25.822368420000000099890+	49.3201
25.131578950000001526632+	50.0409
60.000000000000000000000+	45.9838
39.013157890000002225861+	47.059

## Sheet: Figure 2B
OS_censor_60	GARD
40.789473680000000399559+	31.8919
29.703947370000001626522+	32.3116
27.993421049999998473368+	35.0448
60.000000000000000000000+	34.3182
43.322368419999996547176+	45.5795
60.000000000000000000000+	28.8153
60.000000000000000000000+	32.7831
48.585526319999999600441+	29.0128
60.000000000000000000000+	44.7242
36.118421050000002026081+	40.3188
60.000000000000000000000+	25.3759
44.013157890000002225861+	32.0724
46.348684210000001826302+	33.5316
40.263157890000002225861+	30.8369
60.000000000000000000000+	50.9621
50.000000000000000000000+	44.2779
36.842105259999996746956+	25.8565
60.000000000000000000000+	42.6901
17.434210530000001426743	32.2078
60.000000000000000000000+	59.0776
60.000000000000000000000+	44.2027
60.000000000000000000000+	45.345
60.000000000000000000000+	58.0097
60.000000000000000000000+	31.3619
60.000000000000000000000+	34.0528
56.118421050000002026081+	50.4465
26.480263159999999800220+	33.9497
25.723684209999998273588+	42.6904
60.000000000000000000000+	31.3636
41.184210530000001426743+	34.2293
27.894736840000000199780+	47.0958
29.013157889999998673147+	42.4071
25.921052629999998373478+	39.5892
30.559210530000001426743+	29.9163
14.309210529999999650386	19.6943
25.427631579999999900110+	64.6145
60.000000000000000000000+	44.9554
22.302631579999999900110+	36.838
57.138157890000002225861+	26.7899
31.019736840000000199780+	38.7682
33.421052629999998373478+	37.6118
25.098684209999998273588+	37.5015
58.289473680000000399559+	39.0648
58.980263159999999800220+	31.6339
34.210526319999999600441+	51.604
32.828947370000001626522+	30.5612
60.000000000000000000000+	41.7331
37.500000000000000000000+	47.1621
27.203947370000001626522+	42.9618
28.519736840000000199780+	43.0764
40.065789469999998573257+	47.6
60.000000000000000000000+	43.7301
52.401315789999998173698+	36.0426
60.000000000000000000000+	39.63
25.263157889999998673147+	33.1287
30.625000000000000000000+	45.5039
38.092105259999996746956+	54.5333
44.736842109999997774139+	37.6492
34.769736840000000199780+	47.4178
5.065789473999999792397	41.2575
39.671052629999998373478+	33.5537
46.644736840000000199780+	66.1024
23.651315790000001726412+	36.3529
23.848684209999998273588+	39.1793
27.401315790000001726412+	34.9345
37.993421050000002026081+	48.1378
25.690789469999998573257+	22.9666
60.000000000000000000000+	26.2213
60.000000000000000000000+	26.2204
60.000000000000000000000+	45.5204
60.000000000000000000000+	46.276
60.000000000000000000000+	54.8042
30.032894739999999700331+	51.1947
51.250000000000000000000	38.6058
34.177631580000003452824+	32.1876
37.927631580000003452824+	30.6224
38.092105259999996746956+	36.7394
39.638157890000002225861+	28.6488
38.059210530000001426743+	41.1605
42.401315789999998173698+	42.0649
38.256578949999997973919+	46.7971
39.868421050000002026081+	46.4564
45.328947370000001626522+	61.6835
46.282894740000003253044+	55.5669
45.000000000000000000000+	35.2504
48.552631580000003452824+	52.8718
47.269736840000000199780+	47.7834
30.723684209999998273588	41.7331
52.861842109999997774139+	24.1622
51.414473680000000399559+	48.8768
49.144736840000000199780+	44.5314
57.171052629999998373478+	62.4374
32.434210530000001426743+	41.0462
60.000000000000000000000+	57.9848
59.901315789999998173698+	45.9526
58.914473680000000399559+	42.1571
60.000000000000000000000+	50.918
60.000000000000000000000+	34.0137
60.000000000000000000000+	48.8768
60.000000000000000000000+	39.7352
45.263157890000002225861+	34.0926
40.986842109999997774139+	59.7696
39.835526319999999600441+	23.4424
35.460526319999999600441+	39.9917
25.986842110000001326853+	30.8234
33.026315789999998173698+	32.7607
60.000000000000000000000+	40.1816
38.256578949999997973919+	36.2243
40.427631580000003452824+	47.4283
54.243421050000002026081+	23.1069
23.980263159999999800220+	40.8789
36.019736840000000199780+	45.5901
42.138157890000002225861+	34.002
16.217105260000000299669	25.2875
60.000000000000000000000+	31.5165
60.000000000000000000000+	40.1778
53.157894740000003253044+	35.0943
60.000000000000000000000+	25.2621
53.881578949999997973919+	34.8679
60.000000000000000000000+	59.2852
58.552631580000003452824+	34.7729
25.493421049999998473368+	39.163
35.822368419999996547176+	25.9356
43.289473680000000399559+	26.1472
18.881578950000001526632	32.5684
33.486842109999997774139+	36.6094
26.184210530000001426743	34.7729
32.236842109999997774139+	32.8055
32.138157890000002225861+	31.8716
33.355263159999999800220+	55.0377
43.881578949999997973919+	27.3413
25.921052629999998373478+	37.0991
22.171052629999998373478+	29.7153
60.000000000000000000000+	33.9315
60.000000000000000000000+	44.2586
27.730263159999999800220+	41.7103
22.861842110000001326853+	43.2938
19.375000000000000000000+	43.1054
60.000000000000000000000+	50.6674
60.000000000000000000000+	44.2567
60.000000000000000000000+	39.9361
60.000000000000000000000+	42.4898
35.460526319999999600441+	35.6839
60.000000000000000000000+	32.6651
51.677631580000003452824+	48.1637
60.000000000000000000000+	44.7012
35.296052629999998373478+	34.8903
34.243421050000002026081+	40.3418
17.730263159999999800220+	37.8399
35.592105259999996746956+	38.6544
54.210526319999999600441+	48.1525
60.000000000000000000000+	39.5967
28.388157889999998673147	31.8347
40.361842109999997774139+	32.8198
20.000000000000000000000+	49.7784
60.000000000000000000000+	44.4781
55.756578949999997973919	37.7707
59.473684210000001826302+	42.3261
55.953947370000001626522+	36.3897
60.000000000000000000000+	39.881
51.381578949999997973919+	31.0287
55.986842109999997774139+	30.7893
37.532894740000003253044	40.7022
52.927631580000003452824+	26.6169
60.000000000000000000000+	21.5015
45.131578949999997973919	34.1065
60.000000000000000000000+	34.8643
41.315789469999998573257+	71.7044
58.947368419999996547176+	44.5749
31.809210530000001426743	28.4602
25.822368420000000099890+	49.3201
25.131578950000001526632+	50.0409
60.000000000000000000000+	45.9838
39.013157890000002225861+	47.059

## Sheet: Figure 3
model	TP	FP
GARD	0	0
GARD	0	0
GARD	0.0894373	0
GARD	0.212205	0
GARD	0.212205	0.008
GARD	0.212205	0.008
GARD	0.212205	0.016
GARD	0.212205	0.024
GARD	0.212205	0.032
GARD	0.212205	0.04
GARD	0.301642	0.04
GARD	0.301642	0.048
GARD	0.301642	0.056
GARD	0.301642	0.056
GARD	0.301642	0.064
GARD	0.301642	0.072
GARD	0.301642	0.08
GARD	0.301642	0.088
GARD	0.301642	0.096
GARD	0.301642	0.096
GARD	0.301642	0.104
GARD	0.413402	0.104
GARD	0.413402	0.104
GARD	0.413402	0.112
GARD	0.413402	0.12
GARD	0.413402	0.128
GARD	0.413402	0.128
GARD	0.413402	0.128
GARD	0.413402	0.128
GARD	0.413402	0.136
GARD	0.413402	0.144
GARD	0.413402	0.144
GARD	0.413402	0.152
GARD	0.413402	0.16
GARD	0.413402	0.168
GARD	0.413402	0.176
GARD	0.413402	0.184
GARD	0.413402	0.192
GARD	0.51939	0.192
GARD	0.51939	0.192
GARD	0.51939	0.2
GARD	0.51939	0.208
GARD	0.51939	0.208
GARD	0.608827	0.208
GARD	0.608827	0.208
GARD	0.698745	0.208
GARD	0.698745	0.216
GARD	0.698745	0.216
GARD	0.698745	0.224
GARD	0.698745	0.224
GARD	0.698745	0.232
GARD	0.698745	0.24
GARD	0.698745	0.24
GARD	0.698745	0.248
GARD	0.698745	0.256
GARD	0.698745	0.264
GARD	0.698745	0.264
GARD	0.698745	0.272
GARD	0.698745	0.28
GARD	0.698745	0.288
GARD	0.698745	0.296
GARD	0.698745	0.304
GARD	0.698745	0.312
GARD	0.698745	0.32
GARD	0.698745	0.328
GARD	0.799562	0.336
GARD	0.799562	0.344
GARD	0.799562	0.352
GARD	0.799562	0.352
GARD	0.799562	0.352
GARD	0.799562	0.352
GARD	0.799562	0.36
GARD	0.799562	0.368
GARD	0.799562	0.376
GARD	0.799562	0.376
GARD	0.799562	0.384
GARD	0.799562	0.392
GARD	0.799562	0.392
GARD	0.799562	0.4
GARD	0.799562	0.4
GARD	0.799562	0.408
GARD	0.799562	0.416
GARD	0.799562	0.416
GARD	0.799562	0.416
GARD	0.799562	0.416
GARD	0.799562	0.416
GARD	0.799562	0.424
GARD	0.799562	0.432
GARD	0.799562	0.44
GARD	0.799562	0.44
GARD	0.799562	0.448
GARD	0.799562	0.456
GARD	0.799562	0.464
GARD	0.799562	0.464
GARD	0.799562	0.464
GARD	0.799562	0.472
GARD	0.799562	0.472
GARD	0.799562	0.472
GARD	0.799562	0.472
GARD	0.799562	0.472
GARD	0.799562	0.48
GARD	0.799562	0.488
GARD	0.799562	0.496
GARD	0.799562	0.504
GARD	0.799562	0.512
GARD	0.799562	0.512
GARD	0.799562	0.52
GARD	0.799562	0.528
GARD	0.799562	0.536
GARD	0.799562	0.536
GARD	0.799562	0.544
GARD	0.799562	0.544
GARD	0.799562	0.544
GARD	0.799562	0.552
GARD	0.889	0.552
GARD	0.889	0.552
GARD	1	0.56
GARD	1	0.568
GARD	1	0.576
GARD	1	0.584
GARD	1	0.592
GARD	1	0.6
GARD	1	0.6
GARD	1	0.608
GARD	1	0.616
GARD	1	0.616
GARD	1	0.616
GARD	1	0.616
GARD	1	0.616
GARD	1	0.616
GARD	1	0.624
GARD	1	0.632
GARD	1	0.64
GARD	1	0.648
GARD	1	0.656
GARD	1	0.664
GARD	1	0.672
GARD	1	0.68
GARD	1	0.688
GARD	1	0.696
GARD	1	0.704
GARD	1	0.712
GARD	1	0.712
GARD	1	0.72
GARD	1	0.728
GARD	1	0.736
GARD	1	0.744
GARD	1	0.752
GARD	1	0.76
GARD	1	0.768
GARD	1	0.776
GARD	1	0.784
GARD	1	0.784
GARD	1	0.792
GARD	1	0.792
GARD	1	0.8
GARD	1	0.8
GARD	1	0.808
GARD	1	0.816
GARD	1	0.824
GARD	1	0.832
GARD	1	0.84
GARD	1	0.856
GARD	1	0.856
GARD	1	0.856
GARD	1	0.856
GARD	1	0.856
GARD	1	0.864
GARD	1	0.872
GARD	1	0.88
GARD	1	0.888
GARD	1	0.888
GARD	1	0.888
GARD	1	0.896
GARD	1	0.904
GARD	1	0.912
GARD	1	0.912
GARD	1	0.92
GARD	1	0.928
GARD	1	0.936
GARD	1	0.944
GARD	1	0.952
GARD	1	0.96
GARD	1	0.968
GARD	1	0.976
GARD	1	0.984
GARD	1	0.984
GARD	1	0.992
GARD	1	1
Clinical variables	0	0
Clinical variables	0.178875	0.008
Clinical variables	0.178875	0.024
Clinical variables	0.268312	0.024
Clinical variables	0.268312	0.032
Clinical variables	0.268312	0.08
Clinical variables	0.35823	0.152
Clinical variables	0.35823	0.176
Clinical variables	0.558667	0.232
Clinical variables	0.558667	0.24
Clinical variables	0.681435	0.296
Clinical variables	0.681435	0.328
Clinical variables	0.681435	0.36
Clinical variables	0.681435	0.408
Clinical variables	0.899183	0.656
Clinical variables	0.899183	0.688
Clinical variables	1	1
Clinical variables + GARD	0	0
Clinical variables + GARD	0	0.008
Clinical variables + GARD	0.0894373	0.008
Clinical variables + GARD	0.0894373	0.016
Clinical variables + GARD	0.178875	0.016
Clinical variables + GARD	0.268312	0.016
Clinical variables + GARD	0.268312	0.016
Clinical variables + GARD	0.268312	0.024
Clinical variables + GARD	0.268312	0.032
Clinical variables + GARD	0.268312	0.032
Clinical variables + GARD	0.268312	0.032
Clinical variables + GARD	0.268312	0.04
Clinical variables + GARD	0.268312	0.048
Clinical variables + GARD	0.268312	0.048
Clinical variables + GARD	0.268312	0.048
Clinical variables + GARD	0.268312	0.048
Clinical variables + GARD	0.35823	0.048
Clinical variables + GARD	0.35823	0.056
Clinical variables + GARD	0.35823	0.064
Clinical variables + GARD	0.480997	0.064
Clinical variables + GARD	0.480997	0.072
Clinical variables + GARD	0.480997	0.08
Clinical variables + GARD	0.480997	0.088
Clinical variables + GARD	0.480997	0.096
Clinical variables + GARD	0.480997	0.104
Clinical variables + GARD	0.480997	0.112
Clinical variables + GARD	0.480997	0.12
Clinical variables + GARD	0.480997	0.12
Clinical variables + GARD	0.480997	0.12
Clinical variables + GARD	0.480997	0.12
Clinical variables + GARD	0.480997	0.128
Clinical variables + GARD	0.480997	0.136
Clinical variables + GARD	0.480997	0.144
Clinical variables + GARD	0.480997	0.152
Clinical variables + GARD	0.480997	0.152
Clinical variables + GARD	0.480997	0.16
Clinical variables + GARD	0.480997	0.168
Clinical variables + GARD	0.592758	0.168
Clinical variables + GARD	0.682195	0.168
Clinical variables + GARD	0.682195	0.176
Clinical variables + GARD	0.682195	0.184
Clinical variables + GARD	0.793195	0.184
Clinical variables + GARD	0.793195	0.184
Clinical variables + GARD	0.793195	0.192
Clinical variables + GARD	0.793195	0.192
Clinical variables + GARD	0.793195	0.2
Clinical variables + GARD	0.793195	0.208
Clinical variables + GARD	0.793195	0.216
Clinical variables + GARD	0.793195	0.224
Clinical variables + GARD	0.793195	0.232
Clinical variables + GARD	0.899183	0.232
Clinical variables + GARD	0.899183	0.24
Clinical variables + GARD	0.899183	0.248
Clinical variables + GARD	0.899183	0.248
Clinical variables + GARD	0.899183	0.256
Clinical variables + GARD	0.899183	0.264
Clinical variables + GARD	0.899183	0.264
Clinical variables + GARD	0.899183	0.264
Clinical variables + GARD	0.899183	0.272
Clinical variables + GARD	0.899183	0.28
Clinical variables + GARD	0.899183	0.288
Clinical variables + GARD	0.899183	0.296
Clinical variables + GARD	0.899183	0.296
Clinical variables + GARD	0.899183	0.304
Clinical variables + GARD	0.899183	0.312
Clinical variables + GARD	0.899183	0.32
Clinical variables + GARD	0.899183	0.328
Clinical variables + GARD	0.899183	0.328
Clinical variables + GARD	0.899183	0.336
Clinical variables + GARD	0.899183	0.336
Clinical variables + GARD	0.899183	0.344
Clinical variables + GARD	0.899183	0.344
Clinical variables + GARD	0.899183	0.352
Clinical variables + GARD	0.899183	0.352
Clinical variables + GARD	0.899183	0.36
Clinical variables + GARD	0.899183	0.368
Clinical variables + GARD	0.899183	0.368
Clinical variables + GARD	0.899183	0.376
Clinical variables + GARD	0.899183	0.384
Clinical variables + GARD	0.899183	0.384
Clinical variables + GARD	0.899183	0.392
Clinical variables + GARD	0.899183	0.4
Clinical variables + GARD	0.899183	0.4
Clinical variables + GARD	0.899183	0.4
Clinical variables + GARD	0.899183	0.408
Clinical variables + GARD	0.899183	0.408
Clinical variables + GARD	0.899183	0.408
Clinical variables + GARD	0.899183	0.416
Clinical variables + GARD	0.899183	0.424
Clinical variables + GARD	0.899183	0.432
Clinical variables + GARD	0.899183	0.44
Clinical variables + GARD	0.899183	0.448
Clinical variables + GARD	0.899183	0.456
Clinical variables + GARD	0.899183	0.464
Clinical variables + GARD	0.899183	0.472
Clinical variables + GARD	0.899183	0.48
Clinical variables + GARD	0.899183	0.48
Clinical variables + GARD	0.899183	0.488
Clinical variables + GARD	0.899183	0.488
Clinical variables + GARD	0.899183	0.496
Clinical variables + GARD	0.899183	0.496
Clinical variables + GARD	0.899183	0.504
Clinical variables + GARD	0.899183	0.504
Clinical variables + GARD	0.899183	0.512
Clinical variables + GARD	0.899183	0.52
Clinical variables + GARD	0.899183	0.52
Clinical variables + GARD	0.899183	0.52
Clinical variables + GARD	0.899183	0.528
Clinical variables + GARD	0.899183	0.536
Clinical variables + GARD	0.899183	0.544
Clinical variables + GARD	0.899183	0.552
Clinical variables + GARD	0.899183	0.56
Clinical variables + GARD	0.899183	0.568
Clinical variables + GARD	0.899183	0.576
Clinical variables + GARD	0.899183	0.576
Clinical variables + GARD	0.899183	0.584
Clinical variables + GARD	0.899183	0.592
Clinical variables + GARD	0.899183	0.6
Clinical variables + GARD	0.899183	0.608
Clinical variables + GARD	0.899183	0.608
Clinical variables + GARD	0.899183	0.616
Clinical variables + GARD	0.899183	0.624
Clinical variables + GARD	0.899183	0.632
Clinical variables + GARD	0.899183	0.64
Clinical variables + GARD	0.899183	0.64
Clinical variables + GARD	0.899183	0.648
Clinical variables + GARD	0.899183	0.656
Clinical variables + GARD	0.899183	0.664
Clinical variables + GARD	1	0.672
Clinical variables + GARD	1	0.68
Clinical variables + GARD	1	0.688
Clinical variables + GARD	1	0.696
Clinical variables + GARD	1	0.704
Clinical variables + GARD	1	0.712
Clinical variables + GARD	1	0.72
Clinical variables + GARD	1	0.728
Clinical variables + GARD	1	0.736
Clinical variables + GARD	1	0.744
Clinical variables + GARD	1	0.752
Clinical variables + GARD	1	0.752
Clinical variables + GARD	1	0.752
Clinical variables + GARD	1	0.752
Clinical variables + GARD	1	0.752
Clinical variables + GARD	1	0.76
Clinical variables + GARD	1	0.76
Clinical variables + GARD	1	0.76
Clinical variables + GARD	1	0.768
Clinical variables + GARD	1	0.776
Clinical variables + GARD	1	0.776
Clinical variables + GARD	1	0.784
Clinical variables + GARD	1	0.784
Clinical variables + GARD	1	0.784
Clinical variables + GARD	1	0.784
Clinical variables + GARD	1	0.792
Clinical variables + GARD	1	0.792
Clinical variables + GARD	1	0.8
Clinical variables + GARD	1	0.808
Clinical variables + GARD	1	0.816
Clinical variables + GARD	1	0.816
Clinical variables + GARD	1	0.824
Clinical variables + GARD	1	0.832
Clinical variables + GARD	1	0.84
Clinical variables + GARD	1	0.848
Clinical variables + GARD	1	0.848
Clinical variables + GARD	1	0.848
Clinical variables + GARD	1	0.848
Clinical variables + GARD	1	0.856
Clinical variables + GARD	1	0.864
Clinical variables + GARD	1	0.872
Clinical variables + GARD	1	0.88
Clinical variables + GARD	1	0.888
Clinical variables + GARD	1	0.888
Clinical variables + GARD	1	0.896
Clinical variables + GARD	1	0.904
Clinical variables + GARD	1	0.912
Clinical variables + GARD	1	0.912
Clinical variables + GARD	1	0.92
Clinical variables + GARD	1	0.928
Clinical variables + GARD	1	0.928
Clinical variables + GARD	1	0.928
Clinical variables + GARD	1	0.936
Clinical variables + GARD	1	0.944
Clinical variables + GARD	1	0.952
Clinical variables + GARD	1	0.96
Clinical variables + GARD	1	0.968
Clinical variables + GARD	1	0.968
Clinical variables + GARD	1	0.968
Clinical variables + GARD	1	0.976
Clinical variables + GARD	1	0.984
Clinical variables + GARD	1	0.992
Clinical variables + GARD	1	1

## Sheet: Figure 4A
time	n.risk	n.event	n.censor	cum.event	cum.censor	estimate	std.error	conf.high	conf.low	strata	estimate_type	estimate_type_label	monotonicity_type	strata_label	conf.level
0	72	0	0	0	0	1	0	1	1	GARD high	survival	Survival Probability	decreasing	gard_optimal	0.95
19.375	72	0	1	0	1	1	0	1	1	GARD high	survival	Survival Probability	decreasing	gard_optimal	0.95
20	71	0	1	0	2	1	0	1	1	GARD high	survival	Survival Probability	decreasing	gard_optimal	0.95
22.8618	70	0	1	0	3	1	0	1	1	GARD high	survival	Survival Probability	decreasing	gard_optimal	0.95
25.1316	69	0	1	0	4	1	0	1	1	GARD high	survival	Survival Probability	decreasing	gard_optimal	0.95
25.4276	68	0	1	0	5	1	0	1	1	GARD high	survival	Survival Probability	decreasing	gard_optimal	0.95
25.7237	67	0	1	0	6	1	0	1	1	GARD high	survival	Survival Probability	decreasing	gard_optimal	0.95
25.8224	66	0	1	0	7	1	0	1	1	GARD high	survival	Survival Probability	decreasing	gard_optimal	0.95
27.2039	65	0	1	0	8	1	0	1	1	GARD high	survival	Survival Probability	decreasing	gard_optimal	0.95
27.8947	64	0	1	0	9	1	0	1	1	GARD high	survival	Survival Probability	decreasing	gard_optimal	0.95
28.0921	63	0	1	0	10	1	0	1	1	GARD high	survival	Survival Probability	decreasing	gard_optimal	0.95
28.5197	62	0	1	0	11	1	0	1	1	GARD high	survival	Survival Probability	decreasing	gard_optimal	0.95
29.0132	61	0	1	0	12	1	0	1	1	GARD high	survival	Survival Probability	decreasing	gard_optimal	0.95
30.0329	60	0	1	0	13	1	0	1	1	GARD high	survival	Survival Probability	decreasing	gard_optimal	0.95
30.625	59	0	1	0	14	1	0	1	1	GARD high	survival	Survival Probability	decreasing	gard_optimal	0.95
32.5987	58	0	1	0	15	1	0	1	1	GARD high	survival	Survival Probability	decreasing	gard_optimal	0.95
33.3553	57	0	1	0	16	1	0	1	1	GARD high	survival	Survival Probability	decreasing	gard_optimal	0.95
34.2105	56	0	1	0	17	1	0	1	1	GARD high	survival	Survival Probability	decreasing	gard_optimal	0.95
34.7697	55	0	1	0	18	1	0	1	1	GARD high	survival	Survival Probability	decreasing	gard_optimal	0.95
36.0197	54	0	1	0	19	1	0	1	1	GARD high	survival	Survival Probability	decreasing	gard_optimal	0.95
37.5	53	0	1	0	20	1	0	1	1	GARD high	survival	Survival Probability	decreasing	gard_optimal	0.95
37.9934	52	0	1	0	21	1	0	1	1	GARD high	survival	Survival Probability	decreasing	gard_optimal	0.95
38.0921	51	0	1	0	22	1	0	1	1	GARD high	survival	Survival Probability	decreasing	gard_optimal	0.95
38.2566	50	0	1	0	23	1	0	1	1	GARD high	survival	Survival Probability	decreasing	gard_optimal	0.95
39.0132	49	0	1	0	24	1	0	1	1	GARD high	survival	Survival Probability	decreasing	gard_optimal	0.95
39.8684	48	0	1	0	25	1	0	1	1	GARD high	survival	Survival Probability	decreasing	gard_optimal	0.95
40.0658	47	0	1	0	26	1	0	1	1	GARD high	survival	Survival Probability	decreasing	gard_optimal	0.95
40.4276	46	0	1	0	27	1	0	1	1	GARD high	survival	Survival Probability	decreasing	gard_optimal	0.95
40.9868	45	0	1	0	28	1	0	1	1	GARD high	survival	Survival Probability	decreasing	gard_optimal	0.95
41.3158	44	0	1	0	29	1	0	1	1	GARD high	survival	Survival Probability	decreasing	gard_optimal	0.95
42.4013	43	0	1	0	30	1	0	1	1	GARD high	survival	Survival Probability	decreasing	gard_optimal	0.95
43.3224	42	0	1	0	31	1	0	1	1	GARD high	survival	Survival Probability	decreasing	gard_optimal	0.95
45.3289	41	0	1	0	32	1	0	1	1	GARD high	survival	Survival Probability	decreasing	gard_optimal	0.95
46.2829	40	0	1	0	33	1	0	1	1	GARD high	survival	Survival Probability	decreasing	gard_optimal	0.95
46.6447	39	0	1	0	34	1	0	1	1	GARD high	survival	Survival Probability	decreasing	gard_optimal	0.95
47.2697	38	0	1	0	35	1	0	1	1	GARD high	survival	Survival Probability	decreasing	gard_optimal	0.95
48.5526	37	0	1	0	36	1	0	1	1	GARD high	survival	Survival Probability	decreasing	gard_optimal	0.95
48.6184	36	0	1	0	37	1	0	1	1	GARD high	survival	Survival Probability	decreasing	gard_optimal	0.95
49.1447	35	0	1	0	38	1	0	1	1	GARD high	survival	Survival Probability	decreasing	gard_optimal	0.95
50	34	0	1	0	39	1	0	1	1	GARD high	survival	Survival Probability	decreasing	gard_optimal	0.95
51.4145	33	0	1	0	40	1	0	1	1	GARD high	survival	Survival Probability	decreasing	gard_optimal	0.95
51.6776	32	0	1	0	41	1	0	1	1	GARD high	survival	Survival Probability	decreasing	gard_optimal	0.95
53.9145	31	1	0	1	41	0.967742	0.0327913	1	0.907502	GARD high	survival	Survival Probability	decreasing	gard_optimal	0.95
54.2105	30	0	1	1	42	0.967742	0.0327913	1	0.907502	GARD high	survival	Survival Probability	decreasing	gard_optimal	0.95
56.1184	29	0	1	1	43	0.967742	0.0327913	1	0.907502	GARD high	survival	Survival Probability	decreasing	gard_optimal	0.95
57.1711	28	0	1	1	44	0.967742	0.0327913	1	0.907502	GARD high	survival	Survival Probability	decreasing	gard_optimal	0.95
58.9145	27	0	1	1	45	0.967742	0.0327913	1	0.907502	GARD high	survival	Survival Probability	decreasing	gard_optimal	0.95
58.9474	26	0	1	1	46	0.967742	0.0327913	1	0.907502	GARD high	survival	Survival Probability	decreasing	gard_optimal	0.95
59.4737	25	0	1	1	47	0.967742	0.0327913	1	0.907502	GARD high	survival	Survival Probability	decreasing	gard_optimal	0.95
59.9013	24	0	1	1	48	0.967742	0.0327913	1	0.907502	GARD high	survival	Survival Probability	decreasing	gard_optimal	0.95
60	23	0	23	1	71	0.967742	0.0327913	1	0.907502	GARD high	survival	Survival Probability	decreasing	gard_optimal	0.95
0	119	0	0	0	0	1	0	1	1	GARD low	survival	Survival Probability	decreasing	gard_optimal	0.95
5.06579	119	1	0	1	0	0.991597	0.00843889	1	0.975331	GARD low	survival	Survival Probability	decreasing	gard_optimal	0.95
14.3092	118	1	0	2	0	0.983193	0.0119853	1	0.960366	GARD low	survival	Survival Probability	decreasing	gard_optimal	0.95
16.2171	117	1	0	3	0	0.97479	0.0147421	1	0.947027	GARD low	survival	Survival Probability	decreasing	gard_optimal	0.95
17.4342	116	1	0	4	0	0.966387	0.0170965	0.999317	0.934541	GARD low	survival	Survival Probability	decreasing	gard_optimal	0.95
17.7303	115	0	1	4	1	0.966387	0.0170965	0.999317	0.934541	GARD low	survival	Survival Probability	decreasing	gard_optimal	0.95
18.8816	114	1	0	5	1	0.957909	0.0192333	0.994709	0.922472	GARD low	survival	Survival Probability	decreasing	gard_optimal	0.95
22.1711	113	0	1	5	2	0.957909	0.0192333	0.994709	0.922472	GARD low	survival	Survival Probability	decreasing	gard_optimal	0.95
22.3026	112	0	1	5	3	0.957909	0.0192333	0.994709	0.922472	GARD low	survival	Survival Probability	decreasing	gard_optimal	0.95
23.6513	111	0	1	5	4	0.957909	0.0192333	0.994709	0.922472	GARD low	survival	Survival Probability	decreasing	gard_optimal	0.95
23.8487	110	0	1	5	5	0.957909	0.0192333	0.994709	0.922472	GARD low	survival	Survival Probability	decreasing	gard_optimal	0.95
23.9803	109	0	1	5	6	0.957909	0.0192333	0.994709	0.922472	GARD low	survival	Survival Probability	decreasing	gard_optimal	0.95
25	108	0	1	5	7	0.957909	0.0192333	0.994709	0.922472	GARD low	survival	Survival Probability	decreasing	gard_optimal	0.95
25.0987	107	0	1	5	8	0.957909	0.0192333	0.994709	0.922472	GARD low	survival	Survival Probability	decreasing	gard_optimal	0.95
25.2632	106	0	1	5	9	0.957909	0.0192333	0.994709	0.922472	GARD low	survival	Survival Probability	decreasing	gard_optimal	0.95
25.4934	105	0	1	5	10	0.957909	0.0192333	0.994709	0.922472	GARD low	survival	Survival Probability	decreasing	gard_optimal	0.95
25.6908	104	0	1	5	11	0.957909	0.0192333	0.994709	0.922472	GARD low	survival	Survival Probability	decreasing	gard_optimal	0.95
25.9211	103	0	2	5	13	0.957909	0.0192333	0.994709	0.922472	GARD low	survival	Survival Probability	decreasing	gard_optimal	0.95
25.9868	101	0	1	5	14	0.957909	0.0192333	0.994709	0.922472	GARD low	survival	Survival Probability	decreasing	gard_optimal	0.95
26.1842	100	1	0	6	14	0.94833	0.0217009	0.989536	0.908841	GARD low	survival	Survival Probability	decreasing	gard_optimal	0.95
26.4803	99	0	1	6	15	0.94833	0.0217009	0.989536	0.908841	GARD low	survival	Survival Probability	decreasing	gard_optimal	0.95
26.8092	98	0	1	6	16	0.94833	0.0217009	0.989536	0.908841	GARD low	survival	Survival Probability	decreasing	gard_optimal	0.95
27.4013	97	0	1	6	17	0.94833	0.0217009	0.989536	0.908841	GARD low	survival	Survival Probability	decreasing	gard_optimal	0.95
27.7303	96	0	1	6	18	0.94833	0.0217009	0.989536	0.908841	GARD low	survival	Survival Probability	decreasing	gard_optimal	0.95
27.9934	95	0	1	6	19	0.94833	0.0217009	0.989536	0.908841	GARD low	survival	Survival Probability	decreasing	gard_optimal	0.95
28.3882	94	1	0	7	19	0.938242	0.0241934	0.983803	0.89479	GARD low	survival	Survival Probability	decreasing	gard_optimal	0.95
29.7039	93	0	1	7	20	0.938242	0.0241934	0.983803	0.89479	GARD low	survival	Survival Probability	decreasing	gard_optimal	0.95
29.7368	92	0	1	7	21	0.938242	0.0241934	0.983803	0.89479	GARD low	survival	Survival Probability	decreasing	gard_optimal	0.95
30.5592	91	0	1	7	22	0.938242	0.0241934	0.983803	0.89479	GARD low	survival	Survival Probability	decreasing	gard_optimal	0.95
30.7237	90	1	0	8	22	0.927817	0.0266489	0.977565	0.8806	GARD low	survival	Survival Probability	decreasing	gard_optimal	0.95
31.0197	89	0	1	8	23	0.927817	0.0266489	0.977565	0.8806	GARD low	survival	Survival Probability	decreasing	gard_optimal	0.95
31.8092	88	1	0	9	23	0.917273	0.0289962	0.970913	0.866597	GARD low	survival	Survival Probability	decreasing	gard_optimal	0.95
32.1382	87	0	1	9	24	0.917273	0.0289962	0.970913	0.866597	GARD low	survival	Survival Probability	decreasing	gard_optimal	0.95
32.2368	86	0	1	9	25	0.917273	0.0289962	0.970913	0.866597	GARD low	survival	Survival Probability	decreasing	gard_optimal	0.95
32.4342	85	0	1	9	26	0.917273	0.0289962	0.970913	0.866597	GARD low	survival	Survival Probability	decreasing	gard_optimal	0.95
32.8289	84	0	1	9	27	0.917273	0.0289962	0.970913	0.866597	GARD low	survival	Survival Probability	decreasing	gard_optimal	0.95
32.8618	83	0	1	9	28	0.917273	0.0289962	0.970913	0.866597	GARD low	survival	Survival Probability	decreasing	gard_optimal	0.95
33.0263	82	0	1	9	29	0.917273	0.0289962	0.970913	0.866597	GARD low	survival	Survival Probability	decreasing	gard_optimal	0.95
33.4211	81	0	1	9	30	0.917273	0.0289962	0.970913	0.866597	GARD low	survival	Survival Probability	decreasing	gard_optimal	0.95
33.4868	80	0	1	9	31	0.917273	0.0289962	0.970913	0.866597	GARD low	survival	Survival Probability	decreasing	gard_optimal	0.95
34.1776	79	0	1	9	32	0.917273	0.0289962	0.970913	0.866597	GARD low	survival	Survival Probability	decreasing	gard_optimal	0.95
34.2434	78	0	1	9	33	0.917273	0.0289962	0.970913	0.866597	GARD low	survival	Survival Probability	decreasing	gard_optimal	0.95
34.6711	77	1	0	10	33	0.905361	0.0318066	0.963597	0.850644	GARD low	survival	Survival Probability	decreasing	gard_optimal	0.95
35.2961	76	0	1	10	34	0.905361	0.0318066	0.963597	0.850644	GARD low	survival	Survival Probability	decreasing	gard_optimal	0.95
35.4605	75	0	2	10	36	0.905361	0.0318066	0.963597	0.850644	GARD low	survival	Survival Probability	decreasing	gard_optimal	0.95
35.5921	73	0	1	10	37	0.905361	0.0318066	0.963597	0.850644	GARD low	survival	Survival Probability	decreasing	gard_optimal	0.95
35.8224	72	0	1	10	38	0.905361	0.0318066	0.963597	0.850644	GARD low	survival	Survival Probability	decreasing	gard_optimal	0.95
36.1184	71	0	1	10	39	0.905361	0.0318066	0.963597	0.850644	GARD low	survival	Survival Probability	decreasing	gard_optimal	0.95
36.8421	70	0	1	10	40	0.905361	0.0318066	0.963597	0.850644	GARD low	survival	Survival Probability	decreasing	gard_optimal	0.95
37.5329	69	1	0	11	40	0.89224	0.034997	0.955589	0.83309	GARD low	survival	Survival Probability	decreasing	gard_optimal	0.95
37.9276	68	0	1	11	41	0.89224	0.034997	0.955589	0.83309	GARD low	survival	Survival Probability	decreasing	gard_optimal	0.95
38.0592	67	0	1	11	42	0.89224	0.034997	0.955589	0.83309	GARD low	survival	Survival Probability	decreasing	gard_optimal	0.95
38.0921	66	0	1	11	43	0.89224	0.034997	0.955589	0.83309	GARD low	survival	Survival Probability	decreasing	gard_optimal	0.95
38.2566	65	0	1	11	44	0.89224	0.034997	0.955589	0.83309	GARD low	survival	Survival Probability	decreasing	gard_optimal	0.95
39.6382	64	0	1	11	45	0.89224	0.034997	0.955589	0.83309	GARD low	survival	Survival Probability	decreasing	gard_optimal	0.95
39.6711	63	0	1	11	46	0.89224	0.034997	0.955589	0.83309	GARD low	survival	Survival Probability	decreasing	gard_optimal	0.95
39.8355	62	0	1	11	47	0.89224	0.034997	0.955589	0.83309	GARD low	survival	Survival Probability	decreasing	gard_optimal	0.95
40.2632	61	0	1	11	48	0.89224	0.034997	0.955589	0.83309	GARD low	survival	Survival Probability	decreasing	gard_optimal	0.95
40.3618	60	0	1	11	49	0.89224	0.034997	0.955589	0.83309	GARD low	survival	Survival Probability	decreasing	gard_optimal	0.95
40.7895	59	0	1	11	50	0.89224	0.034997	0.955589	0.83309	GARD low	survival	Survival Probability	decreasing	gard_optimal	0.95
41.1842	58	0	2	11	52	0.89224	0.034997	0.955589	0.83309	GARD low	survival	Survival Probability	decreasing	gard_optimal	0.95
42.1382	56	0	1	11	53	0.89224	0.034997	0.955589	0.83309	GARD low	survival	Survival Probability	decreasing	gard_optimal	0.95
43.2895	55	0	1	11	54	0.89224	0.034997	0.955589	0.83309	GARD low	survival	Survival Probability	decreasing	gard_optimal	0.95
43.8816	54	0	1	11	55	0.89224	0.034997	0.955589	0.83309	GARD low	survival	Survival Probability	decreasing	gard_optimal	0.95
44.0132	53	0	1	11	56	0.89224	0.034997	0.955589	0.83309	GARD low	survival	Survival Probability	decreasing	gard_optimal	0.95
44.7368	52	0	1	11	57	0.89224	0.034997	0.955589	0.83309	GARD low	survival	Survival Probability	decreasing	gard_optimal	0.95
45	51	0	1	11	58	0.89224	0.034997	0.955589	0.83309	GARD low	survival	Survival Probability	decreasing	gard_optimal	0.95
45.1316	50	1	0	12	58	0.874395	0.0404098	0.946465	0.807813	GARD low	survival	Survival Probability	decreasing	gard_optimal	0.95
45.2632	49	0	1	12	59	0.874395	0.0404098	0.946465	0.807813	GARD low	survival	Survival Probability	decreasing	gard_optimal	0.95
46.2829	48	0	1	12	60	0.874395	0.0404098	0.946465	0.807813	GARD low	survival	Survival Probability	decreasing	gard_optimal	0.95
46.3487	47	0	1	12	61	0.874395	0.0404098	0.946465	0.807813	GARD low	survival	Survival Probability	decreasing	gard_optimal	0.95
48.125	46	1	0	13	61	0.855386	0.0460005	0.936091	0.78164	GARD low	survival	Survival Probability	decreasing	gard_optimal	0.95
48.5855	45	0	1	13	62	0.855386	0.0460005	0.936091	0.78164	GARD low	survival	Survival Probability	decreasing	gard_optimal	0.95
51.25	44	1	0	14	62	0.835946	0.0514255	0.924595	0.755796	GARD low	survival	Survival Probability	decreasing	gard_optimal	0.95
51.3816	43	0	1	14	63	0.835946	0.0514255	0.924595	0.755796	GARD low	survival	Survival Probability	decreasing	gard_optimal	0.95
51.6776	42	0	1	14	64	0.835946	0.0514255	0.924595	0.755796	GARD low	survival	Survival Probability	decreasing	gard_optimal	0.95
51.8421	41	0	1	14	65	0.835946	0.0514255	0.924595	0.755796	GARD low	survival	Survival Probability	decreasing	gard_optimal	0.95
52.4013	40	0	1	14	66	0.835946	0.0514255	0.924595	0.755796	GARD low	survival	Survival Probability	decreasing	gard_optimal	0.95
52.8618	39	0	1	14	67	0.835946	0.0514255	0.924595	0.755796	GARD low	survival	Survival Probability	decreasing	gard_optimal	0.95
52.9276	38	0	1	14	68	0.835946	0.0514255	0.924595	0.755796	GARD low	survival	Survival Probability	decreasing	gard_optimal	0.95
53.1579	37	0	1	14	69	0.835946	0.0514255	0.924595	0.755796	GARD low	survival	Survival Probability	decreasing	gard_optimal	0.95
53.8816	36	0	1	14	70	0.835946	0.0514255	0.924595	0.755796	GARD low	survival	Survival Probability	decreasing	gard_optimal	0.95
54.2434	35	0	1	14	71	0.835946	0.0514255	0.924595	0.755796	GARD low	survival	Survival Probability	decreasing	gard_optimal	0.95
55.7566	34	1	0	15	71	0.811359	0.059463	0.91165	0.722101	GARD low	survival	Survival Probability	decreasing	gard_optimal	0.95
55.9539	33	0	1	15	72	0.811359	0.059463	0.91165	0.722101	GARD low	survival	Survival Probability	decreasing	gard_optimal	0.95
55.9868	32	0	1	15	73	0.811359	0.059463	0.91165	0.722101	GARD low	survival	Survival Probability	decreasing	gard_optimal	0.95
57.1382	31	0	1	15	74	0.811359	0.059463	0.91165	0.722101	GARD low	survival	Survival Probability	decreasing	gard_optimal	0.95
58.2895	30	0	1	15	75	0.811359	0.059463	0.91165	0.722101	GARD low	survival	Survival Probability	decreasing	gard_optimal	0.95
58.5526	29	0	1	15	76	0.811359	0.059463	0.91165	0.722101	GARD low	survival	Survival Probability	decreasing	gard_optimal	0.95
58.9803	28	0	1	15	77	0.811359	0.059463	0.91165	0.722101	GARD low	survival	Survival Probability	decreasing	gard_optimal	0.95
60	27	0	27	15	104	0.811359	0.059463	0.91165	0.722101	GARD low	survival	Survival Probability	decreasing	gard_optimal	0.95

## Sheet: Figure 4C
time	arm	lower	upper	probability	number_simulations
0	60Gy	1	1	1	100
0	70Gy	1	1	1	100
1	60Gy	0.999823	0.999841	0.999832	100
1	70Gy	0.999862	0.999887	0.999875	100
2	60Gy	0.999422	0.999481	0.999452	100
2	70Gy	0.999551	0.999631	0.999591	100
3	60Gy	0.998846	0.998964	0.998904	100
3	70Gy	0.999103	0.999263	0.999183	100
4	60Gy	0.998115	0.998307	0.99821	100
4	70Gy	0.998534	0.998795	0.998665	100
5	60Gy	0.997243	0.997523	0.997382	100
5	70Gy	0.997856	0.998238	0.998047	100
6	60Gy	0.996238	0.996621	0.996428	100
6	70Gy	0.997075	0.997595	0.997336	100
7	60Gy	0.995109	0.995606	0.995355	100
7	70Gy	0.996196	0.996873	0.996536	100
8	60Gy	0.99386	0.994485	0.99417	100
8	70Gy	0.995226	0.996076	0.995652	100
9	60Gy	0.992499	0.993261	0.992877	100
9	70Gy	0.994167	0.995205	0.994687	100
10	60Gy	0.991028	0.99194	0.99148	100
10	70Gy	0.993023	0.994265	0.993646	100
11	60Gy	0.989452	0.990524	0.989983	100
11	70Gy	0.991797	0.993258	0.992529	100
12	60Gy	0.987774	0.989017	0.98839	100
12	70Gy	0.990493	0.992185	0.991341	100
13	60Gy	0.985998	0.987422	0.986704	100
13	70Gy	0.989112	0.99105	0.990083	100
14	60Gy	0.984126	0.98574	0.984926	100
14	70Gy	0.987656	0.989854	0.988758	100
15	60Gy	0.982162	0.983976	0.983061	100
15	70Gy	0.986129	0.988598	0.987367	100
16	60Gy	0.980108	0.98213	0.98111	100
16	70Gy	0.984531	0.987285	0.985912	100
17	60Gy	0.977966	0.980206	0.979076	100
17	70Gy	0.982865	0.985915	0.984394	100
18	60Gy	0.975738	0.978205	0.97696	100
18	70Gy	0.981133	0.984492	0.982817	100
19	60Gy	0.973427	0.976129	0.974766	100
19	70Gy	0.979336	0.983014	0.98118	100
20	60Gy	0.971035	0.97398	0.972495	100
20	70Gy	0.977476	0.981486	0.979486	100
21	60Gy	0.968564	0.97176	0.970148	100
21	70Gy	0.975554	0.979906	0.977736	100
22	60Gy	0.966016	0.969471	0.967728	100
22	70Gy	0.973573	0.978277	0.975931	100
23	60Gy	0.963392	0.967114	0.965237	100
23	70Gy	0.971532	0.9766	0.974073	100
24	60Gy	0.960695	0.964691	0.962676	100
24	70Gy	0.969435	0.974876	0.972162	100
25	60Gy	0.957926	0.962204	0.960046	100
25	70Gy	0.967281	0.973105	0.970201	100
26	60Gy	0.955087	0.959653	0.95735	100
26	70Gy	0.965073	0.97129	0.96819	100
27	60Gy	0.95218	0.957041	0.954589	100
27	70Gy	0.962812	0.969431	0.96613	100
28	60Gy	0.949206	0.954369	0.951765	100
28	70Gy	0.960499	0.967529	0.964023	100
29	60Gy	0.946166	0.951638	0.948878	100
29	70Gy	0.958134	0.965585	0.961869	100
30	60Gy	0.943063	0.94885	0.945931	100
30	70Gy	0.955719	0.963599	0.95967	100
31	60Gy	0.939897	0.946005	0.942924	100
31	70Gy	0.953256	0.961573	0.957425	100
32	60Gy	0.936671	0.943106	0.93986	100
32	70Gy	0.950745	0.959506	0.955137	100
33	60Gy	0.933384	0.940153	0.936738	100
33	70Gy	0.948186	0.957401	0.952806	100
34	60Gy	0.93004	0.937146	0.933562	100
34	70Gy	0.945581	0.955256	0.950431	100
35	60Gy	0.926639	0.934088	0.930331	100
35	70Gy	0.94293	0.953073	0.948015	100
36	60Gy	0.923182	0.930979	0.927046	100
36	70Gy	0.940235	0.950851	0.945557	100
37	60Gy	0.91967	0.92782	0.923709	100
37	70Gy	0.937494	0.94859	0.943056	100
38	60Gy	0.916105	0.924611	0.92032	100
38	70Gy	0.934708	0.946289	0.940514	100
39	60Gy	0.912487	0.921353	0.916881	100
39	70Gy	0.931878	0.943949	0.937929	100
40	60Gy	0.908817	0.918047	0.913391	100
40	70Gy	0.929002	0.941568	0.935301	100
41	60Gy	0.905096	0.914691	0.909851	100
41	70Gy	0.92608	0.939144	0.932629	100
42	60Gy	0.901324	0.911286	0.906261	100
42	70Gy	0.923111	0.936675	0.929911	100
43	60Gy	0.897502	0.907832	0.902621	100
43	70Gy	0.920094	0.934158	0.927145	100
44	60Gy	0.89363	0.904328	0.898931	100
44	70Gy	0.917026	0.931591	0.924328	100
45	60Gy	0.889707	0.900771	0.89519	100
45	70Gy	0.913904	0.928968	0.921456	100
46	60Gy	0.885734	0.897162	0.891397	100
46	70Gy	0.910726	0.926285	0.918526	100
47	60Gy	0.88171	0.893496	0.887551	100
47	70Gy	0.907487	0.923534	0.915532	100
48	60Gy	0.877633	0.889772	0.883649	100
48	70Gy	0.904181	0.920709	0.912467	100
49	60Gy	0.873503	0.885986	0.879689	100
49	70Gy	0.900803	0.917798	0.909323	100
50	60Gy	0.869316	0.882132	0.875667	100
50	70Gy	0.897344	0.914793	0.906091	100
51	60Gy	0.865072	0.878206	0.871581	100
51	70Gy	0.893796	0.911678	0.90276	100
52	60Gy	0.860766	0.874201	0.867424	100
52	70Gy	0.890147	0.908438	0.899317	100
53	60Gy	0.856396	0.870109	0.863191	100
53	70Gy	0.886386	0.905056	0.895746	100
54	60Gy	0.851955	0.86592	0.858876	100
54	70Gy	0.882496	0.90151	0.892028	100
55	60Gy	0.84744	0.861625	0.85447	100
55	70Gy	0.878462	0.897775	0.888144	100
56	60Gy	0.842843	0.85721	0.849963	100
56	70Gy	0.874263	0.893824	0.884069	100
57	60Gy	0.838158	0.852662	0.845345	100
57	70Gy	0.869877	0.889624	0.879776	100
58	60Gy	0.833375	0.847962	0.840604	100
58	70Gy	0.865277	0.885138	0.875234	100
59	60Gy	0.828485	0.843094	0.835725	100
59	70Gy	0.860435	0.880326	0.870407	100
60	60Gy	0.823476	0.838036	0.830691	100
60	70Gy	0.855318	0.875141	0.865255	100

## Sheet: Figure 4D
time	arm	lower	upper	probability	number_simulations
0	70Gy	1	1	1	100
0	Selected 60Gy de-escalation	1	1	1	100
1	70Gy	0.999862	0.999887	0.999875	100
1	Selected 60Gy de-escalation	0.999862	0.999891	0.999875	100
2	70Gy	0.999551	0.999631	0.999591	100
2	Selected 60Gy de-escalation	0.999551	0.999645	0.999591	100
3	70Gy	0.999103	0.999263	0.999183	100
3	Selected 60Gy de-escalation	0.999103	0.999292	0.999183	100
4	70Gy	0.998534	0.998795	0.998665	100
4	Selected 60Gy de-escalation	0.998535	0.998843	0.998665	100
5	70Gy	0.997856	0.998238	0.998047	100
5	Selected 60Gy de-escalation	0.997857	0.998307	0.998047	100
6	70Gy	0.997075	0.997595	0.997336	100
6	Selected 60Gy de-escalation	0.997076	0.99769	0.997336	100
7	70Gy	0.996196	0.996873	0.996536	100
7	Selected 60Gy de-escalation	0.996198	0.996997	0.996536	100
8	70Gy	0.995226	0.996076	0.995652	100
8	Selected 60Gy de-escalation	0.995227	0.99623	0.995652	100
9	70Gy	0.994167	0.995205	0.994687	100
9	Selected 60Gy de-escalation	0.994169	0.995394	0.994687	100
10	70Gy	0.993023	0.994265	0.993646	100
10	Selected 60Gy de-escalation	0.993025	0.994491	0.993646	100
11	70Gy	0.991797	0.993258	0.992529	100
11	Selected 60Gy de-escalation	0.9918	0.993523	0.992529	100
12	70Gy	0.990493	0.992185	0.991341	100
12	Selected 60Gy de-escalation	0.990496	0.992493	0.991341	100
13	70Gy	0.989112	0.99105	0.990083	100
13	Selected 60Gy de-escalation	0.989116	0.991403	0.990083	100
14	70Gy	0.987656	0.989854	0.988758	100
14	Selected 60Gy de-escalation	0.987661	0.990254	0.988758	100
15	70Gy	0.986129	0.988598	0.987367	100
15	Selected 60Gy de-escalation	0.986134	0.989048	0.987367	100
16	70Gy	0.984531	0.987285	0.985912	100
16	Selected 60Gy de-escalation	0.984537	0.987786	0.985912	100
17	70Gy	0.982865	0.985915	0.984394	100
17	Selected 60Gy de-escalation	0.982871	0.986471	0.984394	100
18	70Gy	0.981133	0.984492	0.982817	100
18	Selected 60Gy de-escalation	0.98114	0.985103	0.982817	100
19	70Gy	0.979336	0.983014	0.98118	100
19	Selected 60Gy de-escalation	0.979343	0.983684	0.98118	100
20	70Gy	0.977476	0.981486	0.979486	100
20	Selected 60Gy de-escalation	0.977484	0.982216	0.979486	100
21	70Gy	0.975554	0.979906	0.977736	100
21	Selected 60Gy de-escalation	0.975563	0.980698	0.977736	100
22	70Gy	0.973573	0.978277	0.975931	100
22	Selected 60Gy de-escalation	0.973582	0.979134	0.975931	100
23	70Gy	0.971532	0.9766	0.974073	100
23	Selected 60Gy de-escalation	0.971543	0.977523	0.974073	100
24	70Gy	0.969435	0.974876	0.972162	100
24	Selected 60Gy de-escalation	0.969446	0.975866	0.972162	100
25	70Gy	0.967281	0.973105	0.970201	100
25	Selected 60Gy de-escalation	0.967293	0.974166	0.970201	100
26	70Gy	0.965073	0.97129	0.96819	100
26	Selected 60Gy de-escalation	0.965086	0.972422	0.96819	100
27	70Gy	0.962812	0.969431	0.96613	100
27	Selected 60Gy de-escalation	0.962826	0.970636	0.96613	100
28	70Gy	0.960499	0.967529	0.964023	100
28	Selected 60Gy de-escalation	0.960513	0.968809	0.964023	100
29	70Gy	0.958134	0.965585	0.961869	100
29	Selected 60Gy de-escalation	0.958149	0.966941	0.961869	100
30	70Gy	0.955719	0.963599	0.95967	100
30	Selected 60Gy de-escalation	0.955736	0.965034	0.95967	100
31	70Gy	0.953256	0.961573	0.957425	100
31	Selected 60Gy de-escalation	0.953273	0.963087	0.957425	100
32	70Gy	0.950745	0.959506	0.955137	100
32	Selected 60Gy de-escalation	0.950762	0.961102	0.955137	100
33	70Gy	0.948186	0.957401	0.952806	100
33	Selected 60Gy de-escalation	0.948205	0.959079	0.952806	100
34	70Gy	0.945581	0.955256	0.950431	100
34	Selected 60Gy de-escalation	0.945601	0.957018	0.950431	100
35	70Gy	0.94293	0.953073	0.948015	100
35	Selected 60Gy de-escalation	0.942951	0.95492	0.948015	100
36	70Gy	0.940235	0.950851	0.945557	100
36	Selected 60Gy de-escalation	0.940256	0.952784	0.945557	100
37	70Gy	0.937494	0.94859	0.943056	100
37	Selected 60Gy de-escalation	0.937516	0.95061	0.943056	100
38	70Gy	0.934708	0.946289	0.940514	100
38	Selected 60Gy de-escalation	0.934732	0.948398	0.940514	100
39	70Gy	0.931878	0.943949	0.937929	100
39	Selected 60Gy de-escalation	0.931902	0.946147	0.937929	100
40	70Gy	0.929002	0.941568	0.935301	100
40	Selected 60Gy de-escalation	0.929027	0.943856	0.935301	100
41	70Gy	0.92608	0.939144	0.932629	100
41	Selected 60Gy de-escalation	0.926107	0.941523	0.932629	100
42	70Gy	0.923111	0.936675	0.929911	100
42	Selected 60Gy de-escalation	0.923139	0.939145	0.929911	100
43	70Gy	0.920094	0.934158	0.927145	100
43	Selected 60Gy de-escalation	0.920123	0.93672	0.927145	100
44	70Gy	0.917026	0.931591	0.924328	100
44	Selected 60Gy de-escalation	0.917056	0.934243	0.924328	100
45	70Gy	0.913904	0.928968	0.921456	100
45	Selected 60Gy de-escalation	0.913935	0.931711	0.921456	100
46	70Gy	0.910726	0.926285	0.918526	100
46	Selected 60Gy de-escalation	0.910758	0.929118	0.918526	100
47	70Gy	0.907487	0.923534	0.915532	100
47	Selected 60Gy de-escalation	0.90752	0.926456	0.915532	100
48	70Gy	0.904181	0.920709	0.912467	100
48	Selected 60Gy de-escalation	0.904215	0.923718	0.912467	100
49	70Gy	0.900803	0.917798	0.909323	100
49	Selected 60Gy de-escalation	0.900837	0.920893	0.909323	100
50	70Gy	0.897344	0.914793	0.906091	100
50	Selected 60Gy de-escalation	0.89738	0.91797	0.906091	100
51	70Gy	0.893796	0.911678	0.90276	100
51	Selected 60Gy de-escalation	0.893832	0.914934	0.90276	100
52	70Gy	0.890147	0.908438	0.899317	100
52	Selected 60Gy de-escalation	0.890184	0.911769	0.899317	100
53	70Gy	0.886386	0.905056	0.895746	100
53	Selected 60Gy de-escalation	0.886424	0.908456	0.895746	100
54	70Gy	0.882496	0.90151	0.892028	100
54	Selected 60Gy de-escalation	0.882535	0.904972	0.892028	100
55	70Gy	0.878462	0.897775	0.888144	100
55	Selected 60Gy de-escalation	0.878502	0.901292	0.888144	100
56	70Gy	0.874263	0.893824	0.884069	100
56	Selected 60Gy de-escalation	0.874303	0.897386	0.884069	100
57	70Gy	0.869877	0.889624	0.879776	100
57	Selected 60Gy de-escalation	0.869917	0.893219	0.879776	100
58	70Gy	0.865277	0.885138	0.875234	100
58	Selected 60Gy de-escalation	0.865318	0.888755	0.875234	100
59	70Gy	0.860435	0.880326	0.870407	100
59	Selected 60Gy de-escalation	0.860476	0.883948	0.870407	100
60	70Gy	0.855318	0.875141	0.865255	100
60	Selected 60Gy de-escalation	0.855358	0.87875	0.865255	100

## Sheet: Figure 5A
time	n.risk	n.event	n.censor	cum.event	cum.censor	estimate	std.error	conf.high	conf.low	strata	estimate_type	estimate_type_label	monotonicity_type	strata_label	conf.level
0	151	0	0	0	0	1	0	1	1	Achieved GARD32	survival	Survival Probability	decreasing	category	0.95
5.06579	151	1	0	1	0	0.993377	0.00664455	1	0.980525	Achieved GARD32	survival	Survival Probability	decreasing	category	0.95
17.4342	150	1	0	2	0	0.986755	0.0094283	1	0.968688	Achieved GARD32	survival	Survival Probability	decreasing	category	0.95
17.7303	149	0	1	2	1	0.986755	0.0094283	1	0.968688	Achieved GARD32	survival	Survival Probability	decreasing	category	0.95
18.8816	148	1	0	3	1	0.980088	0.0116128	1	0.958032	Achieved GARD32	survival	Survival Probability	decreasing	category	0.95
19.375	147	0	1	3	2	0.980088	0.0116128	1	0.958032	Achieved GARD32	survival	Survival Probability	decreasing	category	0.95
20	146	0	1	3	3	0.980088	0.0116128	1	0.958032	Achieved GARD32	survival	Survival Probability	decreasing	category	0.95
22.3026	145	0	1	3	4	0.980088	0.0116128	1	0.958032	Achieved GARD32	survival	Survival Probability	decreasing	category	0.95
22.8618	144	0	1	3	5	0.980088	0.0116128	1	0.958032	Achieved GARD32	survival	Survival Probability	decreasing	category	0.95
23.6513	143	0	1	3	6	0.980088	0.0116128	1	0.958032	Achieved GARD32	survival	Survival Probability	decreasing	category	0.95
23.8487	142	0	1	3	7	0.980088	0.0116128	1	0.958032	Achieved GARD32	survival	Survival Probability	decreasing	category	0.95
23.9803	141	0	1	3	8	0.980088	0.0116128	1	0.958032	Achieved GARD32	survival	Survival Probability	decreasing	category	0.95
25	140	0	1	3	9	0.980088	0.0116128	1	0.958032	Achieved GARD32	survival	Survival Probability	decreasing	category	0.95
25.0987	139	0	1	3	10	0.980088	0.0116128	1	0.958032	Achieved GARD32	survival	Survival Probability	decreasing	category	0.95
25.1316	138	0	1	3	11	0.980088	0.0116128	1	0.958032	Achieved GARD32	survival	Survival Probability	decreasing	category	0.95
25.2632	137	0	1	3	12	0.980088	0.0116128	1	0.958032	Achieved GARD32	survival	Survival Probability	decreasing	category	0.95
25.4276	136	0	1	3	13	0.980088	0.0116128	1	0.958032	Achieved GARD32	survival	Survival Probability	decreasing	category	0.95
25.4934	135	0	1	3	14	0.980088	0.0116128	1	0.958032	Achieved GARD32	survival	Survival Probability	decreasing	category	0.95
25.7237	134	0	1	3	15	0.980088	0.0116128	1	0.958032	Achieved GARD32	survival	Survival Probability	decreasing	category	0.95
25.8224	133	0	1	3	16	0.980088	0.0116128	1	0.958032	Achieved GARD32	survival	Survival Probability	decreasing	category	0.95
25.9211	132	0	2	3	18	0.980088	0.0116128	1	0.958032	Achieved GARD32	survival	Survival Probability	decreasing	category	0.95
26.1842	130	1	0	4	18	0.972549	0.0139459	0.999498	0.946326	Achieved GARD32	survival	Survival Probability	decreasing	category	0.95
26.4803	129	0	1	4	19	0.972549	0.0139459	0.999498	0.946326	Achieved GARD32	survival	Survival Probability	decreasing	category	0.95
27.2039	128	0	1	4	20	0.972549	0.0139459	0.999498	0.946326	Achieved GARD32	survival	Survival Probability	decreasing	category	0.95
27.4013	127	0	1	4	21	0.972549	0.0139459	0.999498	0.946326	Achieved GARD32	survival	Survival Probability	decreasing	category	0.95
27.7303	126	0	1	4	22	0.972549	0.0139459	0.999498	0.946326	Achieved GARD32	survival	Survival Probability	decreasing	category	0.95
27.8947	125	0	1	4	23	0.972549	0.0139459	0.999498	0.946326	Achieved GARD32	survival	Survival Probability	decreasing	category	0.95
27.9934	124	0	1	4	24	0.972549	0.0139459	0.999498	0.946326	Achieved GARD32	survival	Survival Probability	decreasing	category	0.95
28.0921	123	0	1	4	25	0.972549	0.0139459	0.999498	0.946326	Achieved GARD32	survival	Survival Probability	decreasing	category	0.95
28.5197	122	0	1	4	26	0.972549	0.0139459	0.999498	0.946326	Achieved GARD32	survival	Survival Probability	decreasing	category	0.95
29.0132	121	0	1	4	27	0.972549	0.0139459	0.999498	0.946326	Achieved GARD32	survival	Survival Probability	decreasing	category	0.95
29.7039	120	0	1	4	28	0.972549	0.0139459	0.999498	0.946326	Achieved GARD32	survival	Survival Probability	decreasing	category	0.95
30.0329	119	0	1	4	29	0.972549	0.0139459	0.999498	0.946326	Achieved GARD32	survival	Survival Probability	decreasing	category	0.95
30.625	118	0	1	4	30	0.972549	0.0139459	0.999498	0.946326	Achieved GARD32	survival	Survival Probability	decreasing	category	0.95
30.7237	117	1	0	5	30	0.964236	0.0163759	0.995686	0.933779	Achieved GARD32	survival	Survival Probability	decreasing	category	0.95
31.0197	116	0	1	5	31	0.964236	0.0163759	0.995686	0.933779	Achieved GARD32	survival	Survival Probability	decreasing	category	0.95
32.2368	115	0	1	5	32	0.964236	0.0163759	0.995686	0.933779	Achieved GARD32	survival	Survival Probability	decreasing	category	0.95
32.4342	114	0	1	5	33	0.964236	0.0163759	0.995686	0.933779	Achieved GARD32	survival	Survival Probability	decreasing	category	0.95
32.5987	113	0	1	5	34	0.964236	0.0163759	0.995686	0.933779	Achieved GARD32	survival	Survival Probability	decreasing	category	0.95
33.0263	112	0	1	5	35	0.964236	0.0163759	0.995686	0.933779	Achieved GARD32	survival	Survival Probability	decreasing	category	0.95
33.3553	111	0	1	5	36	0.964236	0.0163759	0.995686	0.933779	Achieved GARD32	survival	Survival Probability	decreasing	category	0.95
33.4211	110	0	1	5	37	0.964236	0.0163759	0.995686	0.933779	Achieved GARD32	survival	Survival Probability	decreasing	category	0.95
33.4868	109	0	1	5	38	0.964236	0.0163759	0.995686	0.933779	Achieved GARD32	survival	Survival Probability	decreasing	category	0.95
34.1776	108	0	1	5	39	0.964236	0.0163759	0.995686	0.933779	Achieved GARD32	survival	Survival Probability	decreasing	category	0.95
34.2105	107	0	1	5	40	0.964236	0.0163759	0.995686	0.933779	Achieved GARD32	survival	Survival Probability	decreasing	category	0.95
34.2434	106	0	1	5	41	0.964236	0.0163759	0.995686	0.933779	Achieved GARD32	survival	Survival Probability	decreasing	category	0.95
34.7697	105	0	1	5	42	0.964236	0.0163759	0.995686	0.933779	Achieved GARD32	survival	Survival Probability	decreasing	category	0.95
35.2961	104	0	1	5	43	0.964236	0.0163759	0.995686	0.933779	Achieved GARD32	survival	Survival Probability	decreasing	category	0.95
35.4605	103	0	2	5	45	0.964236	0.0163759	0.995686	0.933779	Achieved GARD32	survival	Survival Probability	decreasing	category	0.95
35.5921	101	0	1	5	46	0.964236	0.0163759	0.995686	0.933779	Achieved GARD32	survival	Survival Probability	decreasing	category	0.95
36.0197	100	0	1	5	47	0.964236	0.0163759	0.995686	0.933779	Achieved GARD32	survival	Survival Probability	decreasing	category	0.95
36.1184	99	0	1	5	48	0.964236	0.0163759	0.995686	0.933779	Achieved GARD32	survival	Survival Probability	decreasing	category	0.95
37.5	98	0	1	5	49	0.964236	0.0163759	0.995686	0.933779	Achieved GARD32	survival	Survival Probability	decreasing	category	0.95
37.5329	97	1	0	6	49	0.954296	0.0193793	0.99124	0.918729	Achieved GARD32	survival	Survival Probability	decreasing	category	0.95
37.9934	96	0	1	6	50	0.954296	0.0193793	0.99124	0.918729	Achieved GARD32	survival	Survival Probability	decreasing	category	0.95
38.0592	95	0	1	6	51	0.954296	0.0193793	0.99124	0.918729	Achieved GARD32	survival	Survival Probability	decreasing	category	0.95
38.0921	94	0	2	6	53	0.954296	0.0193793	0.99124	0.918729	Achieved GARD32	survival	Survival Probability	decreasing	category	0.95
38.2566	92	0	2	6	55	0.954296	0.0193793	0.99124	0.918729	Achieved GARD32	survival	Survival Probability	decreasing	category	0.95
39.0132	90	0	1	6	56	0.954296	0.0193793	0.99124	0.918729	Achieved GARD32	survival	Survival Probability	decreasing	category	0.95
39.6711	89	0	1	6	57	0.954296	0.0193793	0.99124	0.918729	Achieved GARD32	survival	Survival Probability	decreasing	category	0.95
39.8684	88	0	1	6	58	0.954296	0.0193793	0.99124	0.918729	Achieved GARD32	survival	Survival Probability	decreasing	category	0.95
40.0658	87	0	1	6	59	0.954296	0.0193793	0.99124	0.918729	Achieved GARD32	survival	Survival Probability	decreasing	category	0.95
40.3618	86	0	1	6	60	0.954296	0.0193793	0.99124	0.918729	Achieved GARD32	survival	Survival Probability	decreasing	category	0.95
40.4276	85	0	1	6	61	0.954296	0.0193793	0.99124	0.918729	Achieved GARD32	survival	Survival Probability	decreasing	category	0.95
40.9868	84	0	1	6	62	0.954296	0.0193793	0.99124	0.918729	Achieved GARD32	survival	Survival Probability	decreasing	category	0.95
41.1842	83	0	2	6	64	0.954296	0.0193793	0.99124	0.918729	Achieved GARD32	survival	Survival Probability	decreasing	category	0.95
41.3158	81	0	1	6	65	0.954296	0.0193793	0.99124	0.918729	Achieved GARD32	survival	Survival Probability	decreasing	category	0.95
42.1382	80	0	1	6	66	0.954296	0.0193793	0.99124	0.918729	Achieved GARD32	survival	Survival Probability	decreasing	category	0.95
42.4013	79	0	1	6	67	0.954296	0.0193793	0.99124	0.918729	Achieved GARD32	survival	Survival Probability	decreasing	category	0.95
43.3224	78	0	1	6	68	0.954296	0.0193793	0.99124	0.918729	Achieved GARD32	survival	Survival Probability	decreasing	category	0.95
44.0132	77	0	1	6	69	0.954296	0.0193793	0.99124	0.918729	Achieved GARD32	survival	Survival Probability	decreasing	category	0.95
44.7368	76	0	1	6	70	0.954296	0.0193793	0.99124	0.918729	Achieved GARD32	survival	Survival Probability	decreasing	category	0.95
45	75	0	1	6	71	0.954296	0.0193793	0.99124	0.918729	Achieved GARD32	survival	Survival Probability	decreasing	category	0.95
45.1316	74	1	0	7	71	0.9414	0.0236785	0.986119	0.898709	Achieved GARD32	survival	Survival Probability	decreasing	category	0.95
45.2632	73	0	1	7	72	0.9414	0.0236785	0.986119	0.898709	Achieved GARD32	survival	Survival Probability	decreasing	category	0.95
45.3289	72	0	1	7	73	0.9414	0.0236785	0.986119	0.898709	Achieved GARD32	survival	Survival Probability	decreasing	category	0.95
46.2829	71	0	2	7	75	0.9414	0.0236785	0.986119	0.898709	Achieved GARD32	survival	Survival Probability	decreasing	category	0.95
46.3487	69	0	1	7	76	0.9414	0.0236785	0.986119	0.898709	Achieved GARD32	survival	Survival Probability	decreasing	category	0.95
46.6447	68	0	1	7	77	0.9414	0.0236785	0.986119	0.898709	Achieved GARD32	survival	Survival Probability	decreasing	category	0.95
47.2697	67	0	1	7	78	0.9414	0.0236785	0.986119	0.898709	Achieved GARD32	survival	Survival Probability	decreasing	category	0.95
48.125	66	1	0	8	78	0.927136	0.028174	0.979772	0.877327	Achieved GARD32	survival	Survival Probability	decreasing	category	0.95
48.5526	65	0	1	8	79	0.927136	0.028174	0.979772	0.877327	Achieved GARD32	survival	Survival Probability	decreasing	category	0.95
48.6184	64	0	1	8	80	0.927136	0.028174	0.979772	0.877327	Achieved GARD32	survival	Survival Probability	decreasing	category	0.95
49.1447	63	0	1	8	81	0.927136	0.028174	0.979772	0.877327	Achieved GARD32	survival	Survival Probability	decreasing	category	0.95
50	62	0	1	8	82	0.927136	0.028174	0.979772	0.877327	Achieved GARD32	survival	Survival Probability	decreasing	category	0.95
51.25	61	1	0	9	82	0.911937	0.0326649	0.972231	0.855383	Achieved GARD32	survival	Survival Probability	decreasing	category	0.95
51.4145	60	0	1	9	83	0.911937	0.0326649	0.972231	0.855383	Achieved GARD32	survival	Survival Probability	decreasing	category	0.95
51.6776	59	0	2	9	85	0.911937	0.0326649	0.972231	0.855383	Achieved GARD32	survival	Survival Probability	decreasing	category	0.95
51.8421	57	0	1	9	86	0.911937	0.0326649	0.972231	0.855383	Achieved GARD32	survival	Survival Probability	decreasing	category	0.95
52.4013	56	0	1	9	87	0.911937	0.0326649	0.972231	0.855383	Achieved GARD32	survival	Survival Probability	decreasing	category	0.95
53.1579	55	0	1	9	88	0.911937	0.0326649	0.972231	0.855383	Achieved GARD32	survival	Survival Probability	decreasing	category	0.95
53.8816	54	0	1	9	89	0.911937	0.0326649	0.972231	0.855383	Achieved GARD32	survival	Survival Probability	decreasing	category	0.95
53.9145	53	1	0	10	89	0.894731	0.0378133	0.963561	0.830818	Achieved GARD32	survival	Survival Probability	decreasing	category	0.95
54.2105	52	0	1	10	90	0.894731	0.0378133	0.963561	0.830818	Achieved GARD32	survival	Survival Probability	decreasing	category	0.95
55.7566	51	1	0	11	90	0.877187	0.0426849	0.95373	0.806787	Achieved GARD32	survival	Survival Probability	decreasing	category	0.95
55.9539	50	0	1	11	91	0.877187	0.0426849	0.95373	0.806787	Achieved GARD32	survival	Survival Probability	decreasing	category	0.95
56.1184	49	0	1	11	92	0.877187	0.0426849	0.95373	0.806787	Achieved GARD32	survival	Survival Probability	decreasing	category	0.95
57.1711	48	0	1	11	93	0.877187	0.0426849	0.95373	0.806787	Achieved GARD32	survival	Survival Probability	decreasing	category	0.95
58.2895	47	0	1	11	94	0.877187	0.0426849	0.95373	0.806787	Achieved GARD32	survival	Survival Probability	decreasing	category	0.95
58.5526	46	0	1	11	95	0.877187	0.0426849	0.95373	0.806787	Achieved GARD32	survival	Survival Probability	decreasing	category	0.95
58.9145	45	0	1	11	96	0.877187	0.0426849	0.95373	0.806787	Achieved GARD32	survival	Survival Probability	decreasing	category	0.95
58.9474	44	0	1	11	97	0.877187	0.0426849	0.95373	0.806787	Achieved GARD32	survival	Survival Probability	decreasing	category	0.95
59.4737	43	0	1	11	98	0.877187	0.0426849	0.95373	0.806787	Achieved GARD32	survival	Survival Probability	decreasing	category	0.95
59.9013	42	0	1	11	99	0.877187	0.0426849	0.95373	0.806787	Achieved GARD32	survival	Survival Probability	decreasing	category	0.95
60	41	0	41	11	140	0.877187	0.0426849	0.95373	0.806787	Achieved GARD32	survival	Survival Probability	decreasing	category	0.95
0	191	0	0	0	0	1	0	1	1	BD2DECIDE	survival	Survival Probability	decreasing	category	0.95
5.06579	191	1	0	1	0	0.994764	0.00524936	1	0.984582	BD2DECIDE	survival	Survival Probability	decreasing	category	0.95
14.3092	190	1	0	2	0	0.989529	0.00744333	1	0.975198	BD2DECIDE	survival	Survival Probability	decreasing	category	0.95
16.2171	189	1	0	3	0	0.984293	0.0091404	1	0.966817	BD2DECIDE	survival	Survival Probability	decreasing	category	0.95
17.4342	188	1	0	4	0	0.979058	0.0105826	0.999577	0.95896	BD2DECIDE	survival	Survival Probability	decreasing	category	0.95
17.7303	187	0	1	4	1	0.979058	0.0105826	0.999577	0.95896	BD2DECIDE	survival	Survival Probability	decreasing	category	0.95
18.8816	186	1	0	5	1	0.973794	0.0118766	0.996727	0.951388	BD2DECIDE	survival	Survival Probability	decreasing	category	0.95
19.375	185	0	1	5	2	0.973794	0.0118766	0.996727	0.951388	BD2DECIDE	survival	Survival Probability	decreasing	category	0.95
20	184	0	1	5	3	0.973794	0.0118766	0.996727	0.951388	BD2DECIDE	survival	Survival Probability	decreasing	category	0.95
22.1711	183	0	1	5	4	0.973794	0.0118766	0.996727	0.951388	BD2DECIDE	survival	Survival Probability	decreasing	category	0.95
22.3026	182	0	1	5	5	0.973794	0.0118766	0.996727	0.951388	BD2DECIDE	survival	Survival Probability	decreasing	category	0.95
22.8618	181	0	1	5	6	0.973794	0.0118766	0.996727	0.951388	BD2DECIDE	survival	Survival Probability	decreasing	category	0.95
23.6513	180	0	1	5	7	0.973794	0.0118766	0.996727	0.951388	BD2DECIDE	survival	Survival Probability	decreasing	category	0.95
23.8487	179	0	1	5	8	0.973794	0.0118766	0.996727	0.951388	BD2DECIDE	survival	Survival Probability	decreasing	category	0.95
23.9803	178	0	1	5	9	0.973794	0.0118766	0.996727	0.951388	BD2DECIDE	survival	Survival Probability	decreasing	category	0.95
25	177	0	1	5	10	0.973794	0.0118766	0.996727	0.951388	BD2DECIDE	survival	Survival Probability	decreasing	category	0.95
25.0987	176	0	1	5	11	0.973794	0.0118766	0.996727	0.951388	BD2DECIDE	survival	Survival Probability	decreasing	category	0.95
25.1316	175	0	1	5	12	0.973794	0.0118766	0.996727	0.951388	BD2DECIDE	survival	Survival Probability	decreasing	category	0.95
25.2632	174	0	1	5	13	0.973794	0.0118766	0.996727	0.951388	BD2DECIDE	survival	Survival Probability	decreasing	category	0.95
25.4276	173	0	1	5	14	0.973794	0.0118766	0.996727	0.951388	BD2DECIDE	survival	Survival Probability	decreasing	category	0.95
25.4934	172	0	1	5	15	0.973794	0.0118766	0.996727	0.951388	BD2DECIDE	survival	Survival Probability	decreasing	category	0.95
25.6908	171	0	1	5	16	0.973794	0.0118766	0.996727	0.951388	BD2DECIDE	survival	Survival Probability	decreasing	category	0.95
25.7237	170	0	1	5	17	0.973794	0.0118766	0.996727	0.951388	BD2DECIDE	survival	Survival Probability	decreasing	category	0.95
25.8224	169	0	1	5	18	0.973794	0.0118766	0.996727	0.951388	BD2DECIDE	survival	Survival Probability	decreasing	category	0.95
25.9211	168	0	2	5	20	0.973794	0.0118766	0.996727	0.951388	BD2DECIDE	survival	Survival Probability	decreasing	category	0.95
25.9868	166	0	1	5	21	0.973794	0.0118766	0.996727	0.951388	BD2DECIDE	survival	Survival Probability	decreasing	category	0.95
26.1842	165	1	0	6	21	0.967892	0.013342	0.993536	0.94291	BD2DECIDE	survival	Survival Probability	decreasing	category	0.95
26.4803	164	0	1	6	22	0.967892	0.013342	0.993536	0.94291	BD2DECIDE	survival	Survival Probability	decreasing	category	0.95
26.8092	163	0	1	6	23	0.967892	0.013342	0.993536	0.94291	BD2DECIDE	survival	Survival Probability	decreasing	category	0.95
27.2039	162	0	1	6	24	0.967892	0.013342	0.993536	0.94291	BD2DECIDE	survival	Survival Probability	decreasing	category	0.95
27.4013	161	0	1	6	25	0.967892	0.013342	0.993536	0.94291	BD2DECIDE	survival	Survival Probability	decreasing	category	0.95
27.7303	160	0	1	6	26	0.967892	0.013342	0.993536	0.94291	BD2DECIDE	survival	Survival Probability	decreasing	category	0.95
27.8947	159	0	1	6	27	0.967892	0.013342	0.993536	0.94291	BD2DECIDE	survival	Survival Probability	decreasing	category	0.95
27.9934	158	0	1	6	28	0.967892	0.013342	0.993536	0.94291	BD2DECIDE	survival	Survival Probability	decreasing	category	0.95
28.0921	157	0	1	6	29	0.967892	0.013342	0.993536	0.94291	BD2DECIDE	survival	Survival Probability	decreasing	category	0.95
28.3882	156	1	0	7	29	0.961688	0.0148109	0.990014	0.934172	BD2DECIDE	survival	Survival Probability	decreasing	category	0.95
28.5197	155	0	1	7	30	0.961688	0.0148109	0.990014	0.934172	BD2DECIDE	survival	Survival Probability	decreasing	category	0.95
29.0132	154	0	1	7	31	0.961688	0.0148109	0.990014	0.934172	BD2DECIDE	survival	Survival Probability	decreasing	category	0.95
29.7039	153	0	1	7	32	0.961688	0.0148109	0.990014	0.934172	BD2DECIDE	survival	Survival Probability	decreasing	category	0.95
29.7368	152	0	1	7	33	0.961688	0.0148109	0.990014	0.934172	BD2DECIDE	survival	Survival Probability	decreasing	category	0.95
30.0329	151	0	1	7	34	0.961688	0.0148109	0.990014	0.934172	BD2DECIDE	survival	Survival Probability	decreasing	category	0.95
30.5592	150	0	1	7	35	0.961688	0.0148109	0.990014	0.934172	BD2DECIDE	survival	Survival Probability	decreasing	category	0.95
30.625	149	0	1	7	36	0.961688	0.0148109	0.990014	0.934172	BD2DECIDE	survival	Survival Probability	decreasing	category	0.95
30.7237	148	1	0	8	36	0.95519	0.0162889	0.986177	0.925176	BD2DECIDE	survival	Survival Probability	decreasing	category	0.95
31.0197	147	0	1	8	37	0.95519	0.0162889	0.986177	0.925176	BD2DECIDE	survival	Survival Probability	decreasing	category	0.95
31.8092	146	1	0	9	37	0.948647	0.0176795	0.982095	0.916339	BD2DECIDE	survival	Survival Probability	decreasing	category	0.95
32.1382	145	0	1	9	38	0.948647	0.0176795	0.982095	0.916339	BD2DECIDE	survival	Survival Probability	decreasing	category	0.95
32.2368	144	0	1	9	39	0.948647	0.0176795	0.982095	0.916339	BD2DECIDE	survival	Survival Probability	decreasing	category	0.95
32.4342	143	0	1	9	40	0.948647	0.0176795	0.982095	0.916339	BD2DECIDE	survival	Survival Probability	decreasing	category	0.95
32.5987	142	0	1	9	41	0.948647	0.0176795	0.982095	0.916339	BD2DECIDE	survival	Survival Probability	decreasing	category	0.95
32.8289	141	0	1	9	42	0.948647	0.0176795	0.982095	0.916339	BD2DECIDE	survival	Survival Probability	decreasing	category	0.95
32.8618	140	0	1	9	43	0.948647	0.0176795	0.982095	0.916339	BD2DECIDE	survival	Survival Probability	decreasing	category	0.95
33.0263	139	0	1	9	44	0.948647	0.0176795	0.982095	0.916339	BD2DECIDE	survival	Survival Probability	decreasing	category	0.95
33.3553	138	0	1	9	45	0.948647	0.0176795	0.982095	0.916339	BD2DECIDE	survival	Survival Probability	decreasing	category	0.95
33.4211	137	0	1	9	46	0.948647	0.0176795	0.982095	0.916339	BD2DECIDE	survival	Survival Probability	decreasing	category	0.95
33.4868	136	0	1	9	47	0.948647	0.0176795	0.982095	0.916339	BD2DECIDE	survival	Survival Probability	decreasing	category	0.95
34.1776	135	0	1	9	48	0.948647	0.0176795	0.982095	0.916339	BD2DECIDE	survival	Survival Probability	decreasing	category	0.95
34.2105	134	0	1	9	49	0.948647	0.0176795	0.982095	0.916339	BD2DECIDE	survival	Survival Probability	decreasing	category	0.95
34.2434	133	0	1	9	50	0.948647	0.0176795	0.982095	0.916339	BD2DECIDE	survival	Survival Probability	decreasing	category	0.95
34.6711	132	1	0	10	50	0.941461	0.0192457	0.977652	0.906609	BD2DECIDE	survival	Survival Probability	decreasing	category	0.95
34.7697	131	0	1	10	51	0.941461	0.0192457	0.977652	0.906609	BD2DECIDE	survival	Survival Probability	decreasing	category	0.95
35.2961	130	0	1	10	52	0.941461	0.0192457	0.977652	0.906609	BD2DECIDE	survival	Survival Probability	decreasing	category	0.95
35.4605	129	0	2	10	54	0.941461	0.0192457	0.977652	0.906609	BD2DECIDE	survival	Survival Probability	decreasing	category	0.95
35.5921	127	0	1	10	55	0.941461	0.0192457	0.977652	0.906609	BD2DECIDE	survival	Survival Probability	decreasing	category	0.95
35.8224	126	0	1	10	56	0.941461	0.0192457	0.977652	0.906609	BD2DECIDE	survival	Survival Probability	decreasing	category	0.95
36.0197	125	0	1	10	57	0.941461	0.0192457	0.977652	0.906609	BD2DECIDE	survival	Survival Probability	decreasing	category	0.95
36.1184	124	0	1	10	58	0.941461	0.0192457	0.977652	0.906609	BD2DECIDE	survival	Survival Probability	decreasing	category	0.95
36.8421	123	0	1	10	59	0.941461	0.0192457	0.977652	0.906609	BD2DECIDE	survival	Survival Probability	decreasing	category	0.95
37.5	122	0	1	10	60	0.941461	0.0192457	0.977652	0.906609	BD2DECIDE	survival	Survival Probability	decreasing	category	0.95
37.5329	121	1	0	11	60	0.93368	0.0209587	0.972833	0.896103	BD2DECIDE	survival	Survival Probability	decreasing	category	0.95
37.9276	120	0	1	11	61	0.93368	0.0209587	0.972833	0.896103	BD2DECIDE	survival	Survival Probability	decreasing	category	0.95
37.9934	119	0	1	11	62	0.93368	0.0209587	0.972833	0.896103	BD2DECIDE	survival	Survival Probability	decreasing	category	0.95
38.0592	118	0	1	11	63	0.93368	0.0209587	0.972833	0.896103	BD2DECIDE	survival	Survival Probability	decreasing	category	0.95
38.0921	117	0	2	11	65	0.93368	0.0209587	0.972833	0.896103	BD2DECIDE	survival	Survival Probability	decreasing	category	0.95
38.2566	115	0	2	11	67	0.93368	0.0209587	0.972833	0.896103	BD2DECIDE	survival	Survival Probability	decreasing	category	0.95
39.0132	113	0	1	11	68	0.93368	0.0209587	0.972833	0.896103	BD2DECIDE	survival	Survival Probability	decreasing	category	0.95
39.6382	112	0	1	11	69	0.93368	0.0209587	0.972833	0.896103	BD2DECIDE	survival	Survival Probability	decreasing	category	0.95
39.6711	111	0	1	11	70	0.93368	0.0209587	0.972833	0.896103	BD2DECIDE	survival	Survival Probability	decreasing	category	0.95
39.8355	110	0	1	11	71	0.93368	0.0209587	0.972833	0.896103	BD2DECIDE	survival	Survival Probability	decreasing	category	0.95
39.8684	109	0	1	11	72	0.93368	0.0209587	0.972833	0.896103	BD2DECIDE	survival	Survival Probability	decreasing	category	0.95
40.0658	108	0	1	11	73	0.93368	0.0209587	0.972833	0.896103	BD2DECIDE	survival	Survival Probability	decreasing	category	0.95
40.2632	107	0	1	11	74	0.93368	0.0209587	0.972833	0.896103	BD2DECIDE	survival	Survival Probability	decreasing	category	0.95
40.3618	106	0	1	11	75	0.93368	0.0209587	0.972833	0.896103	BD2DECIDE	survival	Survival Probability	decreasing	category	0.95
40.4276	105	0	1	11	76	0.93368	0.0209587	0.972833	0.896103	BD2DECIDE	survival	Survival Probability	decreasing	category	0.95
40.7895	104	0	1	11	77	0.93368	0.0209587	0.972833	0.896103	BD2DECIDE	survival	Survival Probability	decreasing	category	0.95
40.9868	103	0	1	11	78	0.93368	0.0209587	0.972833	0.896103	BD2DECIDE	survival	Survival Probability	decreasing	category	0.95
41.1842	102	0	2	11	80	0.93368	0.0209587	0.972833	0.896103	BD2DECIDE	survival	Survival Probability	decreasing	category	0.95
41.3158	100	0	1	11	81	0.93368	0.0209587	0.972833	0.896103	BD2DECIDE	survival	Survival Probability	decreasing	category	0.95
42.1382	99	0	1	11	82	0.93368	0.0209587	0.972833	0.896103	BD2DECIDE	survival	Survival Probability	decreasing	category	0.95
42.4013	98	0	1	11	83	0.93368	0.0209587	0.972833	0.896103	BD2DECIDE	survival	Survival Probability	decreasing	category	0.95
43.2895	97	0	1	11	84	0.93368	0.0209587	0.972833	0.896103	BD2DECIDE	survival	Survival Probability	decreasing	category	0.95
43.3224	96	0	1	11	85	0.93368	0.0209587	0.972833	0.896103	BD2DECIDE	survival	Survival Probability	decreasing	category	0.95
43.8816	95	0	1	11	86	0.93368	0.0209587	0.972833	0.896103	BD2DECIDE	survival	Survival Probability	decreasing	category	0.95
44.0132	94	0	1	11	87	0.93368	0.0209587	0.972833	0.896103	BD2DECIDE	survival	Survival Probability	decreasing	category	0.95
44.7368	93	0	1	11	88	0.93368	0.0209587	0.972833	0.896103	BD2DECIDE	survival	Survival Probability	decreasing	category	0.95
45	92	0	1	11	89	0.93368	0.0209587	0.972833	0.896103	BD2DECIDE	survival	Survival Probability	decreasing	category	0.95
45.1316	91	1	0	12	89	0.92342	0.0236932	0.967313	0.881519	BD2DECIDE	survival	Survival Probability	decreasing	category	0.95
45.2632	90	0	1	12	90	0.92342	0.0236932	0.967313	0.881519	BD2DECIDE	survival	Survival Probability	decreasing	category	0.95
45.3289	89	0	1	12	91	0.92342	0.0236932	0.967313	0.881519	BD2DECIDE	survival	Survival Probability	decreasing	category	0.95
46.2829	88	0	2	12	93	0.92342	0.0236932	0.967313	0.881519	BD2DECIDE	survival	Survival Probability	decreasing	category	0.95
46.3487	86	0	1	12	94	0.92342	0.0236932	0.967313	0.881519	BD2DECIDE	survival	Survival Probability	decreasing	category	0.95
46.6447	85	0	1	12	95	0.92342	0.0236932	0.967313	0.881519	BD2DECIDE	survival	Survival Probability	decreasing	category	0.95
47.2697	84	0	1	12	96	0.92342	0.0236932	0.967313	0.881519	BD2DECIDE	survival	Survival Probability	decreasing	category	0.95
48.125	83	1	0	13	96	0.912294	0.0266138	0.961144	0.865927	BD2DECIDE	survival	Survival Probability	decreasing	category	0.95
48.5526	82	0	1	13	97	0.912294	0.0266138	0.961144	0.865927	BD2DECIDE	survival	Survival Probability	decreasing	category	0.95
48.5855	81	0	1	13	98	0.912294	0.0266138	0.961144	0.865927	BD2DECIDE	survival	Survival Probability	decreasing	category	0.95
48.6184	80	0	1	13	99	0.912294	0.0266138	0.961144	0.865927	BD2DECIDE	survival	Survival Probability	decreasing	category	0.95
49.1447	79	0	1	13	100	0.912294	0.0266138	0.961144	0.865927	BD2DECIDE	survival	Survival Probability	decreasing	category	0.95
50	78	0	1	13	101	0.912294	0.0266138	0.961144	0.865927	BD2DECIDE	survival	Survival Probability	decreasing	category	0.95
51.25	77	1	0	14	101	0.900446	0.0296509	0.954326	0.849609	BD2DECIDE	survival	Survival Probability	decreasing	category	0.95
51.3816	76	0	1	14	102	0.900446	0.0296509	0.954326	0.849609	BD2DECIDE	survival	Survival Probability	decreasing	category	0.95
51.4145	75	0	1	14	103	0.900446	0.0296509	0.954326	0.849609	BD2DECIDE	survival	Survival Probability	decreasing	category	0.95
51.6776	74	0	2	14	105	0.900446	0.0296509	0.954326	0.849609	BD2DECIDE	survival	Survival Probability	decreasing	category	0.95
51.8421	72	0	1	14	106	0.900446	0.0296509	0.954326	0.849609	BD2DECIDE	survival	Survival Probability	decreasing	category	0.95
52.4013	71	0	1	14	107	0.900446	0.0296509	0.954326	0.849609	BD2DECIDE	survival	Survival Probability	decreasing	category	0.95
52.8618	70	0	1	14	108	0.900446	0.0296509	0.954326	0.849609	BD2DECIDE	survival	Survival Probability	decreasing	category	0.95
52.9276	69	0	1	14	109	0.900446	0.0296509	0.954326	0.849609	BD2DECIDE	survival	Survival Probability	decreasing	category	0.95
53.1579	68	0	1	14	110	0.900446	0.0296509	0.954326	0.849609	BD2DECIDE	survival	Survival Probability	decreasing	category	0.95
53.8816	67	0	1	14	111	0.900446	0.0296509	0.954326	0.849609	BD2DECIDE	survival	Survival Probability	decreasing	category	0.95
53.9145	66	1	0	15	111	0.886803	0.0333508	0.946707	0.83069	BD2DECIDE	survival	Survival Probability	decreasing	category	0.95
54.2105	65	0	1	15	112	0.886803	0.0333508	0.946707	0.83069	BD2DECIDE	survival	Survival Probability	decreasing	category	0.95
54.2434	64	0	1	15	113	0.886803	0.0333508	0.946707	0.83069	BD2DECIDE	survival	Survival Probability	decreasing	category	0.95
55.7566	63	1	0	16	113	0.872727	0.0369905	0.93835	0.811693	BD2DECIDE	survival	Survival Probability	decreasing	category	0.95
55.9539	62	0	1	16	114	0.872727	0.0369905	0.93835	0.811693	BD2DECIDE	survival	Survival Probability	decreasing	category	0.95
55.9868	61	0	1	16	115	0.872727	0.0369905	0.93835	0.811693	BD2DECIDE	survival	Survival Probability	decreasing	category	0.95
56.1184	60	0	1	16	116	0.872727	0.0369905	0.93835	0.811693	BD2DECIDE	survival	Survival Probability	decreasing	category	0.95
57.1382	59	0	1	16	117	0.872727	0.0369905	0.93835	0.811693	BD2DECIDE	survival	Survival Probability	decreasing	category	0.95
57.1711	58	0	1	16	118	0.872727	0.0369905	0.93835	0.811693	BD2DECIDE	survival	Survival Probability	decreasing	category	0.95
58.2895	57	0	1	16	119	0.872727	0.0369905	0.93835	0.811693	BD2DECIDE	survival	Survival Probability	decreasing	category	0.95
58.5526	56	0	1	16	120	0.872727	0.0369905	0.93835	0.811693	BD2DECIDE	survival	Survival Probability	decreasing	category	0.95
58.9145	55	0	1	16	121	0.872727	0.0369905	0.93835	0.811693	BD2DECIDE	survival	Survival Probability	decreasing	category	0.95
58.9474	54	0	1	16	122	0.872727	0.0369905	0.93835	0.811693	BD2DECIDE	survival	Survival Probability	decreasing	category	0.95
58.9803	53	0	1	16	123	0.872727	0.0369905	0.93835	0.811693	BD2DECIDE	survival	Survival Probability	decreasing	category	0.95
59.4737	52	0	1	16	124	0.872727	0.0369905	0.93835	0.811693	BD2DECIDE	survival	Survival Probability	decreasing	category	0.95
59.9013	51	0	1	16	125	0.872727	0.0369905	0.93835	0.811693	BD2DECIDE	survival	Survival Probability	decreasing	category	0.95
60	50	0	50	16	175	0.872727	0.0369905	0.93835	0.811693	BD2DECIDE	survival	Survival Probability	decreasing	category	0.95

## Sheet: Figure 5B
rxrsi	dose_rx_category
70.2372	>70 Gy
70.1973	>70 Gy
60.2657	60-70 Gy
80.5778	>70 Gy
65.2715	60-70 Gy
49.5734	<60Gy
78.8405	>70 Gy
69.1745	60-70 Gy
78.2959	>70 Gy
50.0847	<60Gy
56.1096	<60Gy
89.7063	>70 Gy
70.7277	>70 Gy
67.6109	60-70 Gy
72.6403	>70 Gy
43.9543	<60Gy
51.0445	<60Gy
88.0113	>70 Gy
52.962	<60Gy
72.5897	>70 Gy
37.9162	<60Gy
51.1322	<60Gy
49.3991	<60Gy
38.8734	<60Gy
72.3518	>70 Gy
66.5631	60-70 Gy
44.7505	<60Gy
39.6354	<60Gy
60.2298	60-70 Gy
66.7677	60-70 Gy
52.9616	<60Gy
72.3478	>70 Gy
66.2156	60-70 Gy
47.9629	<60Gy
53.3189	<60Gy
57.1547	<60Gy
75.8977	>70 Gy
112.555	>70 Gy
34.8739	<60Gy
57.6256	<60Gy
49.8271	<60Gy
61.6539	60-70 Gy
61.4725	60-70 Gy
83.6135	>70 Gy
58.3784	<60Gy
60.1936	60-70 Gy
60.3726	60-70 Gy
57.9303	<60Gy
70.8101	>70 Gy
43.7385	<60Gy
61.3027	60-70 Gy
73.2956	>70 Gy
54.1888	<60Gy
47.8949	<60Gy
52.6238	<60Gy
52.4824	<60Gy
47.4504	<60Gy
51.2233	<60Gy
62.845	60-70 Gy
57.0953	<60Gy
68.4437	60-70 Gy
49.6565	<60Gy
41.0758	<60Gy
51.8418	<60Gy
59.4966	<60Gy
51.5154	<60Gy
47.2397	<60Gy
65.7034	60-70 Gy
54.2931	<60Gy
66.7587	60-70 Gy
34.0839	<60Gy
62.3024	60-70 Gy
57.7592	<60Gy
64.8627	60-70 Gy
46.9156	<60Gy
102.358	>70 Gy
85.4269	>70 Gy
85.4295	>70 Gy
49.2087	<60Gy
48.4053	<60Gy
40.8728	<60Gy
43.7545	<60Gy
58.0224	<60Gy
69.592	60-70 Gy
73.149	>70 Gy
60.9699	60-70 Gy
78.1883	>70 Gy
54.4212	<60Gy
53.251	<60Gy
47.8662	<60Gy
48.2173	<60Gy
36.3144	<60Gy
40.3118	<60Gy
63.5454	60-70 Gy
42.3666	<60Gy
46.8782	<60Gy
54.1888	<60Gy
92.7068	>70 Gy
45.8295	<60Gy
50.3016	<60Gy
35.876	<60Gy
54.5727	<60Gy
38.6308	<60Gy
48.7459	<60Gy
53.1346	<60Gy
43.9923	<60Gy
65.8559	60-70 Gy
45.8295	<60Gy
56.3732	<60Gy
57.4353	<60Gy
65.7034	60-70 Gy
37.4772	<60Gy
59.1657	<60Gy
95.5533	>70 Gy
56.0117	<60Gy
72.6721	>70 Gy
68.3747	60-70 Gy
55.2811	<60Gy
56.3033	<60Gy
62.5261	60-70 Gy
47.6236	<60Gy
80.7973	>70 Gy
47.5902	<60Gy
96.9406	>70 Gy
55.3328	<60Gy
76.3531	>70 Gy
49.1335	<60Gy
65.8785	60-70 Gy
88.5814	>70 Gy
71.074	>70 Gy
55.7522	<60Gy
63.8281	60-70 Gy
88.6705	>70 Gy
65.2619	60-70 Gy
37.7835	<60Gy
64.4179	60-70 Gy
53.9284	<60Gy
87.7383	>70 Gy
85.6689	>70 Gy
68.7784	60-70 Gy
61.1865	60-70 Gy
64.4179	60-70 Gy
68.2811	60-70 Gy
70.282	>70 Gy
43.3313	<60Gy
40.6994	<60Gy
140.943	>70 Gy
81.9274	>70 Gy
60.3788	60-70 Gy
75.3821	>70 Gy
66.0153	60-70 Gy
50.6116	<60Gy
54.2187	<60Gy
52.2162	<60Gy
52.4466	<60Gy
44.5538	<60Gy
50.6138	<60Gy
56.0897	<60Gy
52.7185	<60Gy
62.7734	60-70 Gy
68.5748	60-70 Gy
46.5081	<60Gy
50.1105	<60Gy
64.2012	60-70 Gy
56.0773	<60Gy
59.8266	<60Gy
58.5521	<60Gy
46.9011	<60Gy
56.5703	<60Gy
71.263	>70 Gy
68.2515	60-70 Gy
45.3562	<60Gy
50.3619	<60Gy
59.3053	<60Gy
52.9224	<60Gy
61.5559	60-70 Gy
56.1671	<60Gy
72.1913	>70 Gy
72.7524	>70 Gy
55.0339	<60Gy
72.1347	>70 Gy
104.179	>70 Gy
65.6767	60-70 Gy
64.249	60-70 Gy
31.2394	<60Gy
50.2525	<60Gy
78.7064	>70 Gy
45.4176	<60Gy
44.7634	<60Gy
49.1335	<60Gy
48.0008	<60Gy

[truncated: 5 more sheets: Supplement Figure 2, Supplemental Figure 3, Supplemental Figure 4A, Supplemental Figure 4B, Supplemental Figure 5]
